# Supplementary material for: Selection and hybridization shaped the rapid spread of African honey bee ancestry in the Americas
Source: PLoS Genet. 2020 Oct 19;16(10):e1009038. doi: 10.1371/journal.pgen.1009038 (PMC7595643; doi:10.1371/journal.pgen.1009038)
Supplement: S1 Table — Geographic sampling information (population, location, date, whether collected by a feral nest), approximate sequencing coverage, global ancestry estimates and wing lengths for bees sequenced in this study and reference bees. (TXT) [file pgen.1009038.s001.txt]

Bee_ID	location	population	latitude	longitude	collection_date	collection_time	collection_note	feral_nest	publication	wing_image_file	wing_length_cm	est_coverage	A	C	M
AR0115	Argentina	AR01	-36.2433333333333	-61.1127777777778	2018-01-24	9:41	foraging on vegetation	FALSE	This study	RW-Z-AR0115-05-30-19.JPG	0.870169462884563	8.949	0.0553067412190294	0.689987037168226	0.254706221612745
AR0110	Argentina	AR01	-36.2375	-61.1325	2018-01-23	20:20	foraging on vegetation	FALSE	This study	RW-G-AR0110-05-01-19.JPG	0.817802020082385	5.057	0.0305445499636326	0.787565466417952	0.181889983618415
AR0108	Argentina	AR01	-36.2313888888889	-61.1733333333333	2018-01-23	20:05	foraging on vegetation	FALSE	This study	LW-X-AR0108-05-15-19.JPG	0.896788068167262	4.296	0.0384069927635832	0.720432128998374	0.241160878238042
AR0109	Argentina	AR01	-36.2280555555556	-61.1472222222222	2018-01-23	20:13	foraging on vegetation	FALSE	This study	RW-W-AR0109-05-30-19.JPG	0.883625008965796	6.979	0.0523350282007458	0.725834135586536	0.221830836212719
AR0113	Argentina	AR01	-36.2255555555556	-61.1052777777778	2018-01-24	9:17	foraging on vegetation	FALSE	This study	RW-U-AR0113-05-30-19.JPG	0.891000454164774	5.342	0.0495241213816207	0.71554404003871	0.23493183857967
AR0111	Argentina	AR01	-36.2244444444444	-61.1233333333333	2018-01-24	8:58	foraging on vegetation	FALSE	This study	RW-C-AR0111-01-25-20.JPG	0.836247682908059	6.081	0.0651052961357981	0.721160766127597	0.213733937736605
AR0105	Argentina	AR01	-36.1983333333333	-61.1361111111111	2018-01-23	19:48	foraging on vegetation	FALSE	This study	RW-C-AR0105-05-01-19.JPG	0.83858635078585	6.208	0.0503564271880375	0.733644127215665	0.215999445596297
AR0103	Argentina	AR01	-36.1822222222222	-61.1158333333333	2018-01-23	19:40	foraging on vegetation	FALSE	This study	RW-Z-AR0103-05-01-19.JPG	0.928336044542085	5.603	0.0413456166906487	0.715587158161387	0.243067225147965
AR0101	Argentina	AR01	-36.1527777777778	-61.0769444444445	2018-01-23	19:30	foraging on vegetation	FALSE	This study	RW-B-AR0101-05-01-19.JPG	0.888362712055568	7.925	0.0442255084372664	0.764565911307047	0.191208580255687
AR0315	Argentina	AR03	-35.8305555555556	-60.935	2018-01-23	19:00	foraging on vegetation	FALSE	This study	RW-V-AR0315-05-01-19.JPG	0.895063464961269	4.13	0.0203928633637246	0.763494801365529	0.216112335270747
AR0312	Argentina	AR03	-35.8113888888889	-60.8972222222222	2018-01-23	18:37	foraging on vegetation	FALSE	This study	RW-C-AR0312-05-01-19.JPG	0.846438689992669	5.261	0.0118768211723454	0.769898671988163	0.218224506839491
AR0311	Argentina	AR03	-35.8005555555556	-60.9108333333333	2018-01-23		foraging on vegetation	FALSE	This study	RW-V-AR_0311-03-14-19.JPG	0.860777224735213	12.367	0.0208616442822112	0.756216341278067	0.222922014439722
AR0309	Argentina	AR03	-35.7811111111111	-60.9194444444444	2018-01-23	17:58	foraging on vegetation	FALSE	This study	RW-Y-AR0309-05-30-19.JPG	0.888401159439614	5.44	0.0123232338172232	0.749781800922712	0.237894965260065
AR0308	Argentina	AR03	-35.7711111111111	-60.9061111111111	2018-01-23	17:46	foraging on vegetation	FALSE	This study	RW-R-AR0308-05-30-19.JPG	0.891676597139468	4.375	1.18619055011968e-05	0.817166471597539	0.18282166649696
AR0306	Argentina	AR03	-35.7597222222222	-60.8852777777778	2018-01-23	17:16	foraging on vegetation	FALSE	This study	RW-W-AR0306-05-01-19.JPG	0.885358406206484	6.62	0.00474135971948793	0.745173412023804	0.250085228256708
AR0302	Argentina	AR03	-35.7472222222222	-60.855	2018-01-23	16:50	foraging on vegetation	FALSE	This study	RW-A-AR_0302-03-14-19.JPG	0.88245960296593	2.747	0.0394046017405222	0.769181833749105	0.191413564510373
AR0305	Argentina	AR03	-35.7202777777778	-60.8741666666667	2018-01-23	17:08	foraging on vegetation	FALSE	This study	RW-Y-AR0305-05-01-19.JPG	0.884417211408627	6.923	0.039276162043765	0.727396595600015	0.23332724235622
AR0501	Argentina	AR05	-35.46	-60.9222222222222	2018-01-23	13:04	foraging on vegetation	FALSE	This study	LW-V-AR_0501-05-01-19.JPG	NA	3.396	0.0601116582712863	0.74677697734291	0.193111364385803
AR0504	Argentina	AR05	-35.4513888888889	-60.9022222222222	2018-01-23	13:21	foraging on vegetation	FALSE	This study	RW-C-AR0504-01-25-20.JPG	0.863412149457078	3.153	0.0259820935878885	0.726074439639415	0.247943466772697
AR0506	Argentina	AR05	-35.4397222222222	-60.9022222222222	2018-01-23	13:40	foraging on vegetation	FALSE	This study	RW-S-AR0506-05-30-19.JPG	0.901282948904722	6.21	0.0182159938846977	0.781671859101321	0.200112147013982
AR0507	Argentina	AR05	-35.4247222222222	-60.9158333333333	2018-01-23	13:48	foraging on vegetation	FALSE	This study	RW-V-AR0507-05-30-19.JPG	0.87127071977093	4.186	0.0158025192099953	0.714071133885598	0.270126346904406
AR0509	Argentina	AR05	-35.4083333333333	-60.9288888888889	2018-01-23	14:15	foraging on vegetation	FALSE	This study	RW-A-AR0509-05-30-19.JPG	0.874310336350183	2.864	0.0198969097926534	0.776831763964312	0.203271326243034
AR0515	Argentina	AR05	-35.3886111111111	-61.0097222222222	2018-01-23	14:59	foraging on vegetation	FALSE	This study	RW-S-AR0515-05-30-19.JPG	0.859516367021821	8.764	0.0728149666081717	0.766494604286661	0.160690429105168
AR0513	Argentina	AR05	-35.3877777777778	-60.9863888888889	2018-01-23	14:45	foraging on vegetation	FALSE	This study	RW-C-AR0513-05-30-19.JPG	0.825436155696355	3.402	0.157883575556688	0.56342629402579	0.278690130417521
AR0510	Argentina	AR05	-35.3866666666667	-60.9508333333333	2018-01-23	14:30	foraging on vegetation	FALSE	This study	RW-A-AR0510-05-30-19.JPG	0.891718188433572	5.227	0.0351324054323303	0.722308420081842	0.242559174485828
AR0511	Argentina	AR05	-35.3863888888889	-60.9619444444444	2018-01-23	14:35	foraging on vegetation	FALSE	This study	LW-B-AR_0511-03-14-19.JPG	0.894464260859268	3.241	0.0387863282845179	0.804670820657029	0.156542851058454
AR0613	Argentina	AR06	-35.0016666666667	-61.0533333333333	2018-01-23	11:32	foraging on vegetation	FALSE	This study	RW-Q-AR0613-05-30-19.JPG	0.87765108449999	2.939	0.0319540684387834	0.747831158752032	0.220214772809185
AR0617	Argentina	AR06	-34.9994444444444	-61.0344444444444	2018-01-23	11:51	foraging on vegetation	FALSE	This study	RW-T-AR_0617-03-14-19.JPG	0.906246879334258	2.42	0.0307816440957462	0.748997377766409	0.220220978137845
AR0611	Argentina	AR06	-34.9969444444444	-61.0355555555556	2018-01-23	11:08	foraging on vegetation	FALSE	This study	RW-A-AR0611-05-01-19.JPG	0.884710980506523	6.969	0.0898386489010195	0.694196878766492	0.215964472332489
AR0606	Argentina	AR06	-34.9941666666667	-61.0116666666667	2018-01-23	10:21	foraging on vegetation	FALSE	This study	RW-D-AR0606-05-15-19.JPG	0.781055709328049	4.114	0.0394502040622957	0.733678660275363	0.226871135662341
AR0605	Argentina	AR06	-34.9177777777778	-61.0147222222222	2018-01-23	9:37	foraging on vegetation	FALSE	This study	RW-D-AR0605-05-15-19.JPG	0.840869726870101	6.045	0.0607641673439382	0.708587560805755	0.230648271850307
AR0604	Argentina	AR06	-34.9077777777778	-61.0161111111111	2018-01-23	9:32	foraging on vegetation	FALSE	This study	RW-X-AR0604-05-30-19.JPG	0.899388748128927	6.147	0.0301021241373934	0.742068336358153	0.227829539504453
AR0603	Argentina	AR06	-34.8991666666667	-61.0061111111111	2018-01-23	9:25	foraging on vegetation	FALSE	This study	RW-V-AR0603-05-15-19.JPG	0.847118540982787	3.811	0.0345532009197621	0.762594017915857	0.202852781164381
AR0602	Argentina	AR06	-34.8942	-61	2018-01-23	9:20	foraging on vegetation	FALSE	This study	RW-Q-AR_0602-03-07-19.JPG	0.873476244225992	1.482	0.0344820029474342	0.772271334675598	0.193246662376968
AR0818	Argentina	AR08	-34.5761111111111	-60.9113888888889	2018-01-22	19:59	foraging on vegetation	FALSE	This study	RW-S-AR0818-05-01-19.JPG	0.855600840180271	9.59	0.021545110648826	0.773500003117985	0.204954886233189
AR0816	Argentina	AR08	-34.5730555555556	-60.9075	2018-01-22	19:53	foraging on vegetation	FALSE	This study	RW-V-AR0816-05-30-19.JPG	0.86795777581524	5.858	0.0428569250252923	0.727274544516706	0.229868530458002
AR0809	Argentina	AR08	-34.5694444444444	-60.9122222222222	2018-01-22	18:36	foraging on vegetation	FALSE	This study	RW-U-AR0809-05-30-19.JPG	0.910094994573033	9.755	0.02716514909692	0.756775570047331	0.216059280855749
AR0811	Argentina	AR08	-34.5686111111111	-60.905	2018-01-22	18:45	foraging on vegetation	FALSE	This study	RW-Z-AR0811-05-01-19.JPG	0.910528689333918	6.911	0.0363778900304222	0.727073789881446	0.236548320088132
AR0813	Argentina	AR08	-34.5638888888889	-60.8841666666667	2018-01-22	18:56	foraging on vegetation	FALSE	This study	RW-F-AR0813-05-15-19.JPG	0.846918602111243	4.934	0.0489453453549256	0.710112103082009	0.240942551563065
AR0814	Argentina	AR08	-34.5616666666667	-60.8738888888889	2018-01-22	19:05	foraging on vegetation	FALSE	This study	LW-Q-AR_0814-03-14-19.JPG	0.862654587078774	1.584	0.0612498051601816	0.724827438396265	0.213922756443554
AR0815	Argentina	AR08	-34.5613888888889	-60.8719444444444	2018-01-22	19:23	foraging on vegetation	FALSE	This study	RW-U-AR0815-05-01-19.JPG	0.874704025532474	4.536	0.0631610603591887	0.737876796865377	0.198962142775434
AR0804	Argentina	AR08	-34.5580555555556	-60.9294444444444	2018-01-22	17:37	foraging on vegetation	FALSE	This study	RW-D-AR_0804-03-14-19.JPG	0.835313463807783	8.116	0.0664590300839796	0.682722106719433	0.250818863196587
AR0802	Argentina	AR08	-34.5527777777778	-60.9313888888889	2018-01-22	16:45	foraging on vegetation	FALSE	This study	RW-H-AR0802-05-15-19.JPG	0.83885481281661	4.813	0.0614925965834921	0.7145097603352	0.223997643081308
AR0915	Argentina	AR09	-34.2030555555556	-60.7355555555556	2018-01-22	15:30	foraging on vegetation	FALSE	This study	RW-Q-AR0915-05-01-19.JPG	0.883847992789663	4.96	0.106801044965867	0.64327273836094	0.249926216673193
AR0907	Argentina	AR09	-34.1978	-60.7224	2018-01-22	14:10	foraging on vegetation	FALSE	This study	RW-G-AR0907-05-30-19.JPG	0.883969501895483	5.455	0.163556570130412	0.497517210937472	0.338926218932116
AR0910	Argentina	AR09	-34.1942	-60.7271	2018-01-22	14:30	foraging on vegetation	FALSE	This study	LW-S-AR_0910-03-14-19.JPG	0.873037592419036	5.085	0.0636597808791866	0.643502784208938	0.292837434911876
AR0903	Argentina	AR09	-34.1839	-60.6993	2018-01-22	13:20	foraging on vegetation	FALSE	This study	RW-A-AR0903-05-30-19.JPG	0.858144676610718	6.384	0.224089600367821	0.538646602797077	0.237263796835102
AR0904	Argentina	AR09	-34.1831	-60.6997	2018-01-22	13:25	foraging on vegetation	FALSE	This study	RW-W-AR0904-05-30-19.JPG	0.872926171423466	3.464	0.204151231795086	0.514435394276436	0.281413373928478
AR0913	Argentina	AR09	-34.1816666666667	-60.7391666666667	2018-01-22	15:00	foraging on vegetation	FALSE	This study	RW-F-AR0913-05-30-19.JPG	0.86374379283913	9.762	0.137699525475684	0.592384060044735	0.269916414479581
AR0902	Argentina	AR09	-34.1714	-60.6856	2018-01-22	13:15	foraging on vegetation	FALSE	This study	RW-F-AR_0902-03-14-19.JPG	0.877743407535612	3.295	0.114356425117318	0.571426330832307	0.314217244050375
AR0901	Argentina	AR09	-34.1315	-60.6625	2018-01-22	13:00	foraging on vegetation	FALSE	This study	RW-A-AR0901-05-15-19.JPG	0.854455249989296	5.474	0.218886174810452	0.456185009274722	0.324928815914826
AR1019	Argentina	AR10	-33.7536	-60.4401	2018-01-22	11:00	foraging on vegetation	FALSE	This study	RW-W-AR1019-05-15-19.JPG	0.870163909608874	5.429	0.186279105571386	0.506416074759462	0.307304819669152
AR1017	Argentina	AR10	-33.7525	-60.442	2018-01-22	10:50	foraging on vegetation	FALSE	This study	RW-G-AR1017-05-01-19.JPG	0.84633016217282	4.815	0.228783734958951	0.444707116202334	0.326509148838715
AR1016	Argentina	AR10	-33.7222222222222	-60.3747222222222	2018-01-22	10:45	foraging on vegetation	FALSE	This study	RW-C-AR_1016-03-14-19.JPG	0.813434909872175	1.636	0.162912756555402	0.485171887191771	0.351915356252827
AR1012	Argentina	AR10	-33.7133333333333	-60.3827777777778	2018-01-22	10:20	foraging on vegetation	FALSE	This study	RW-U-AR1012-05-15-19.JPG	0.863503003675207	2.592	0.205344829173293	0.431742705146758	0.362912465679949
AR1008	Argentina	AR10	-33.6763888888889	-60.3980555555556	2018-01-22	9:25	foraging on vegetation	FALSE	This study	RW-C-AR1008-05-15-19.JPG	0.796224409448819	5.625	0.201442729501459	0.452598520765248	0.345958749733293
AR1002	Argentina	AR10	-33.6694444444444	-60.3983333333333	2018-01-21	18:14	at entrance of a feral colony in an old gas tank	TRUE	This study	RW-W-AR_1002-03-14-19.JPG	0.888243152186183	3.436	0.248584870614363	0.272747610873881	0.478667518511755
AR1007	Argentina	AR10	-33.6608333333333	-60.3961111111111	2018-01-22	9:00	foraging on vegetation	FALSE	This study	RW-B-AR1007-05-30-19.JPG	0.859097037805032	6.172	0.232256127469706	0.365787754043766	0.401956118486528
AR1005	Argentina	AR10	-33.5988888888889	-60.3583333333333	2018-01-22	7:35	foraging on vegetation	FALSE	This study	RW-C-AR1005-01-25-20.JPG	0.828815162085644	9.609	0.175595191402663	0.485400222647332	0.339004585950005
AR1006	Argentina	AR10	-33.5919444444444	-60.3544444444444	2018-01-22	7:56	foraging on vegetation	FALSE	This study	RW-T-AR1006-05-30-19.JPG	0.856167210907747	10.983	0.234841414786509	0.395891688754456	0.369266896459034
AR1115	Argentina	AR11	-33.3263888888889	-60.2197222222222	2018-01-21	14:29	foraging on vegetation	FALSE	This study	RW-R-AR_1115-03-14-19.JPG	0.83887832501862	2.888	0.278783566707688	0.239013966475429	0.482202466816883
AR1113	Argentina	AR11	-33.3147222222222	-60.2338888888889	2018-01-21	14:18	foraging on vegetation	FALSE	This study	RW-C-AR1113-05-30-19.JPG	0.837356625487205	6.747	0.246133049873684	0.309802577062358	0.444064373063958
AR1112	Argentina	AR11	-33.3022222222222	-60.2513888888889	2018-01-21	13:28	foraging on vegetation	FALSE	This study	RW-V-AR1112-05-30-19.JPG	0.844593009129092	10.869	0.432808060050395	0.154804383256207	0.412387556693398
AR1109	Argentina	AR11	-33.2858333333333	-60.2730555555556	2018-01-21	13:08	foraging on vegetation	FALSE	This study	RW-D-AR1109-05-01-19.JPG	0.84534566307637	4.233	0.313330776586796	0.225942248934795	0.460726974478409
AR1107	Argentina	AR11	-33.2680555555556	-60.2888888888889	2018-01-21	13:00	foraging on vegetation	FALSE	This study	RW-A-AR1107-05-01-19.JPG	0.800325382837378	5.784	0.353124273091618	0.194224066748235	0.452651660160147
AR1101	Argentina	AR11	-33.2527777777778	-60.3461111111111	2018-01-21	12:06	foraging on vegetation	FALSE	This study	RW-B-AR1101-05-30-19.JPG	0.865127085895386	5.72	0.315341468576611	0.241339983868831	0.443318547554558
AR1106	Argentina	AR11	-33.2513888888889	-60.3072222222222	2018-01-21	12:47	foraging on vegetation	FALSE	This study	RW-B-AR1106-05-30-19.JPG	0.78268585337255	4.952	0.298338259829069	0.258756161211648	0.442905578959282
AR1103	Argentina	AR11	-33.2369444444444	-60.3288888888889	2018-01-21	12:18	foraging on vegetation	FALSE	This study	RW-C-AR1103-01-25-20.JPG	NA	2.278	0.257240335278286	0.35177455495053	0.390985109771184
AR1218	Argentina	AR12	-32.9719444444444	-60.7194444444444	2018-01-21	10:49	foraging on vegetation	FALSE	This study	R-R-AR1218-05-15-19.JPG	0.857162148499123	4.286	0.407559126472384	0.209435963286157	0.383004910241459
AR1201	Argentina	AR12	-32.9622222222222	-60.6563888888889	2018-01-15	16:15	foraging on vegetation	FALSE	This study	RW-T-AR_1201-03-14-19.JPG	NA	2.372	0.423297347357884	0.107719918561654	0.468982734080463
AR1205	Argentina	AR12	-32.9575	-60.64	2018-01-15	17:42	foraging on vegetation	FALSE	This study	RW-X-AR1205-05-30-19.JPG	0.839037664090637	5.218	0.410988629399594	0.166344145043545	0.422667225556862
AR1208	Argentina	AR12	-32.9486111111111	-60.6269444444444	2018-01-15	18:05	foraging on vegetation	FALSE	This study	RW-S-AR1208-05-15-19.JPG	0.83993537511317	4.524	0.316470756829058	0.280471455182877	0.403057787988065
AR1210	Argentina	AR12	-32.9333333333333	-60.6461111111111	2018-01-15	18:45	foraging on vegetation	FALSE	This study	RW-B-AR1210-05-01-19.JPG	0.801702043918729	4.387	0.360504899294765	0.181829334020507	0.457665766684728
AR1214	Argentina	AR12	-32.9097222222222	-60.6877777777778	2018-01-16	8:36	foraging on vegetation	FALSE	This study	RW-C-AR1214-01-25-20.JPG	0.788229591753978	8.958	0.357396458940009	0.168972313453711	0.47363122760628
AR1216	Argentina	AR12	-32.8936111111111	-60.7066666666667	2018-01-21	10:27	foraging on vegetation	FALSE	This study	RW-A-AR_1216-03-14-19.JPG	0.842339320882477	4.458	0.352989927100808	0.175138249397856	0.471871823501336
AR1215	Argentina	AR12	-32.8852777777778	-60.695	2018-01-16	8:52	foraging on vegetation	FALSE	This study	RW-A-AR1215-05-01-19.JPG	0.844457334139328	5.577	0.405032109321406	0.142643248813417	0.452324641865176
AR1302	Argentina	AR13	-32.7425	-60.7530555555556	2018-01-16	10:00	foraging on vegetation	FALSE	This study	NA	NA	6.884	0.44460855383761	0.128966518081378	0.426424928081012
AR1301	Argentina	AR13	-32.7336111111111	-60.7425	2018-01-16	9:43	foraging on vegetation	FALSE	This study	RW-S-AR1301-05-01-19.JPG	0.843392077804116	5.777	0.406436435319783	0.158997007059429	0.434566557620788
AR1303	Argentina	AR13	-32.7091666666667	-60.7477777777778	2018-01-16	10:22	foraging on vegetation	FALSE	This study	RW-U-AR_1303-03-14-19.JPG	0.835117353677693	8.171	0.390173919710318	0.147419256432321	0.462406823857361
AR1306	Argentina	AR13	-32.7072222222222	-60.7791666666667	2018-01-16	11:27	foraging on vegetation	FALSE	This study	RW-E-AR1306-05-15-19.JPG	0.85461539584824	6.087	0.432374041736487	0.119531436842241	0.448094521421272
AR1305	Argentina	AR13	-32.7016666666667	-60.7680555555556	2018-01-16	11:14	foraging on vegetation	FALSE	This study	RW-B-AR1305-05-15-19.JPG	0.861541330147407	4.86	0.420207134529704	0.136295313944586	0.44349755152571
AR1310	Argentina	AR13	-32.6641666666667	-60.7991666666667	2018-01-16	12:37	foraging on vegetation	FALSE	This study	RW-H-AR_1310-03-14-19.JPG	0.836026352288488	1.711	0.41342924775164	0.162514528467505	0.424056223780855
AR1311	Argentina	AR13	-32.6597222222222	-60.7875	2018-01-16	13:55	foraging on vegetation	FALSE	This study	RW-R-AR1311-05-01-19.JPG	0.83593594922907	5.372	0.498557273866671	0.0828179576585207	0.418624768474808
AR1314	Argentina	AR13	-32.6363888888889	-60.8183333333333	2018-01-16	14:47	foraging on vegetation	FALSE	This study	RW-E-AR1314-05-30-19.JPG	0.849523164457846	8.982	0.474851752953528	0.0955277435800949	0.429620503466378
AR1401	Argentina	AR14	-32.3647222222222	-60.9377777777778	2018-01-16	15:39	foraging on vegetation	FALSE	This study	RW-X-AR1401-05-15-19.JPG	0.856033287101248	3.91	0.461287136783104	0.0767272382401244	0.461985624976771
AR1405	Argentina	AR14	-32.3605555555556	-60.9447222222222	2018-01-16	16:18	foraging on vegetation	FALSE	This study	RW-W-AR1405-05-15-19.JPG	0.857559790343295	7.26	0.459057528512618	0.0951744629398942	0.445768008547488
AR1403	Argentina	AR14	-32.3558333333333	-60.9486111111111	2018-01-16	16:03	foraging on water within 5m of a feral colony	TRUE	This study	RW-X-AR_1403-03-14-19.JPG	0.845247771620635	1.666	0.433834682805435	0.103189838471968	0.462975478722598
AR1402	Argentina	AR14	-32.3513888888889	-60.9402777777778	2018-01-16	15:47	foraging on vegetation	FALSE	This study	RW-Z-AR1402-05-30-19.JPG	0.861294484546383	6.23	0.439065927837668	0.125174561980365	0.435759510181968
AR1406	Argentina	AR14	-32.2944444444444	-60.9647222222222	2018-01-16	16:40	foraging on vegetation	FALSE	This study	RW-W-AR1406-05-01-19.JPG	0.869789573194216	6.994	0.354079018536375	0.243317452935596	0.402603528528029
AR1407	Argentina	AR14	-32.2788888888889	-60.9827777777778	2018-01-16	16:46	foraging on vegetation	FALSE	This study	RW-H-AR1407-05-30-19.JPG	0.857963875205255	4.92	0.438760900822581	0.152479921222308	0.408759177955111
AR1409	Argentina	AR14	-32.2505555555556	-60.9866666666667	2018-01-16	17:00	foraging on vegetation	FALSE	This study	LW-C-AR1409-01-25-20.JPG	0.815454032068369	7.821	0.378235322912286	0.188110818349642	0.433653858738072
AR1413	Argentina	AR14	-32.2333333333333	-60.985	2018-01-16	19:20	foraging on vegetation	FALSE	This study	RW-H-AR1413-05-30-19.JPG	0.828285813630042	6.334	0.409688646930041	0.21604246914243	0.374268883927528
AR1410	Argentina	AR14	-32.2322222222222	-60.9758333333333	2018-01-16	17:47	foraging on vegetation	FALSE	This study	RW-B-AR_1410-03-14-19.JPG	0.788680178116028	10.955	0.517439835474886	0.0805739415254797	0.401986222999634
AR1506	Argentina	AR15	-32.0002777777778	-60.9208333333333	2018-01-17	8:52	foraging on vegetation	FALSE	This study	LW-S-AR_1506-03-14-19.JPG	0.809294619422572	5.907	0.462089871331693	0.157945194661054	0.379964934007254
AR1508	Argentina	AR15	-31.9994444444444	-60.9305555555556	2018-01-17	9:36	foraging on vegetation	FALSE	This study	RW-W-AR1508-05-30-19.JPG	0.847171251373601	4.034	0.340402795307318	0.345704645304491	0.313892559388191
AR1509	Argentina	AR15	-31.9947222222222	-60.9594444444445	2018-01-17	10:03	foraging on vegetation	FALSE	This study	RW-G-AR1509-05-30-19.JPG	0.817199367717473	7.515	0.41035630180879	0.272866638029377	0.316777060161833
AR1503	Argentina	AR15	-31.9825	-60.9166666666667	2018-01-17	8:22	foraging on vegetation	FALSE	This study	RW-X-AR1503-05-01-19.JPG	0.815223838460538	5.843	0.447465693224981	0.176153979346366	0.376380327428654
AR1510	Argentina	AR15	-31.9741666666667	-60.9375	2018-01-17	10:41	foraging on vegetation	FALSE	This study	RW-A-AR1510-05-30-19.JPG	0.809464708556832	3.126	0.550586078303534	0.125100994119016	0.32431292757745
AR1511	Argentina	AR15	-31.9644444444444	-60.9358333333333	2018-01-17	11:00	on ground within 5m of a feral colony in a utility pole	TRUE	This study	RW-A-AR_1511-03-14-19.JPG	0.81081219245561	4.243	0.385772285091912	0.234469381679386	0.379758333228703
AR1518	Argentina	AR15	-31.9641666666667	-60.9119444444444	2018-01-21	6:16	foraging on vegetation	FALSE	This study	RW-B-AR1518-05-30-19.JPG	0.859243438160951	3.465	0.462256804263136	0.122849082840468	0.414894112896396
AR1513	Argentina	AR15	-31.9513888888889	-60.9241666666667	2018-01-17	11:41	foraging on vegetation	FALSE	This study	RW-Y-AR1513-05-15-19.JPG	0.855756669601197	3.545	0.501188804467459	0.0989857943213255	0.399825401211215
AR1604	Argentina	AR16	-31.6936111111111	-60.7636111111111	2018-01-17	16:28	foraging on vegetation	FALSE	This study	RW-A-AR1604-05-30-19.JPG	0.803900959789107	9.575	0.407979243215268	0.280937962061035	0.311082794723697
AR1603	Argentina	AR16	-31.6869444444444	-60.7583333333333	2018-01-17	16:19	foraging on vegetation	FALSE	This study	RW-R-AR_1603-03-14-19.JPG	0.878248014023876	1.96	0.487077599032538	0.172455647901842	0.340466753065621
AR1605	Argentina	AR16	-31.6836111111111	-60.7772222222222	2018-01-17	16:46	foraging on vegetation	FALSE	This study	RW-B-AR1605-05-01-19.JPG	0.818320490741584	5.026	0.513210805948456	0.136194895276943	0.350594298774601
AR1601	Argentina	AR16	-31.6805555555556	-60.7736111111111	2018-01-17	15:55	foraging on vegetation	FALSE	This study	RW-C-AR1601-05-15-19.JPG	0.795042784009082	4.916	0.477874871942611	0.151660327796572	0.370464800260817
AR1609	Argentina	AR16	-31.6677777777778	-60.7525	2018-01-17	17:40	foraging on vegetation	FALSE	This study	RW-A-AR1609-05-15-19.JPG	0.814058795203425	6.565	0.527173937229925	0.0799105678799549	0.39291549489012
AR1606	Argentina	AR16	-31.6644444444444	-60.7627777777778	2018-01-17	17:02	foraging on vegetation	FALSE	This study	RW-C-AR1606-05-30-19.JPG	0.788290122648653	4.63	0.495844513884246	0.129957752546555	0.374197733569199
AR1612	Argentina	AR16	-31.6372222222222	-60.7197222222222	2018-01-17	18:30	foraging on vegetation	FALSE	This study	RW-Y-AR_1612-03-14-19.JPG	0.828598315420985	2.888	0.563964773191191	0.0673568137958354	0.368678413012974
AR1613	Argentina	AR16	-31.6286111111111	-60.7041666666667	2018-01-17	18:55	foraging on vegetation	FALSE	This study	RW-H-AR1613-05-30-19.JPG	0.835361053858371	4.149	0.560159944640458	0.0692890619857765	0.370550993373765
AR1614	Argentina	AR16	-31.6222222222222	-60.6975	2018-01-17	17:08	foraging on vegetation	FALSE	This study	RW-E-AR1614-05-01-19.JPG	0.81321769950123	7.516	0.545713122607487	0.0705619391328568	0.383724938259656
AR1902	Argentina	AR19	-31.2155555555556	-60.1627777777778	2018-01-18	9:18	foraging on vegetation	FALSE	This study	LW-U-AR1902-05-30-19.JPG	0.866779344968724	4.026	0.660533853459029	0.0141759499248809	0.32529019661609
AR1907	Argentina	AR19	-31.2022222222222	-60.16	2018-01-18	10:01	foraging on vegetation	FALSE	This study	RW-Y-AR1907-05-30-19.JPG	0.858636805555555	7.512	0.573009393673894	0.0488573962044124	0.378133210121693
AR1905	Argentina	AR19	-31.2002777777778	-60.1591666666667	2018-01-18	9:40	foraging on vegetation	FALSE	This study	RW-D-AR1905-05-01-19.JPG	0.787964168649814	5.136	0.631644984889173	0.0484495687750811	0.319905446335746
AR1906	Argentina	AR19	-31.2002777777778	-60.16	2018-01-18	9:47	foraging on vegetation	FALSE	This study	RW-Q-AR1906-05-15-19.JPG	0.880709774177869	5.779	0.429200779826586	0.27929116701503	0.291508053158384
AR1908	Argentina	AR19	-31.1838888888889	-60.1508333333333	2018-01-18	10:10	foraging on vegetation	FALSE	This study	RW-T-AR1908-05-30-19.JPG	0.840583195927027	5.15	0.610126299952603	0.0308384173563339	0.359035282691063
AR1910	Argentina	AR19	-31.1519444444444	-60.1363888888889	2018-01-18	10:48	foraging on vegetation	FALSE	This study	LW-U-AR_1910-03-14-19.JPG	0.84647993986096	3.977	0.587550737734366	0.0305028575083927	0.381946404757241
AR1913	Argentina	AR19	-31.14	-60.1322222222222	2018-01-18	10:53	foraging on vegetation	FALSE	This study	RW-Z-AR1913-05-15-19.JPG	0.824654382998337	8.248	0.585201923046116	0.0680812463650705	0.346716830588814
AR1915	Argentina	AR19	-31.1063888888889	-60.0958333333333	2018-01-18	11:28	foraging on vegetation	FALSE	This study	RW-G-AR_1915-03-14-19.JPG	0.87230768588927	5.084	0.560660194432841	0.0811610557459119	0.358178749821247
AR2002	Argentina	AR20	-30.7963888888889	-60.0038888888889	2018-01-18	11:55	at entrance of a feral colony in a utility pole	TRUE	This study	RW-A-AR_2002-03-14-19.JPG	0.794567731174393	3.658	0.653275144062216	0.0265145715519757	0.320210284385809
AR2004	Argentina	AR20	-30.7769444444444	-60.0002777777778	2018-01-18	12:14	foraging on vegetation	FALSE	This study	RW-Q-AR2004-05-30-19.JPG	0.82175601819971	5.736	0.633061751629685	0.0304023091411521	0.336535939229163
AR2006	Argentina	AR20	-30.7633333333333	-59.9988888888889	2018-01-18	13:05	foraging on vegetation	FALSE	This study	RW-F-AR2006-05-30-19.JPG	0.810171412676889	3.35	0.570848083050713	0.140218084079678	0.288933832869608
AR2007	Argentina	AR20	-30.7447222222222	-59.9958333333333	2018-01-18	13:15	foraging on vegetation	FALSE	This study	RW-C-AR2007-01-25-20.JPG	0.797081813046731	8.891	0.661279099159714	0.0326527507267989	0.306068150113487
AR2008	Argentina	AR20	-30.7391666666667	-59.9958333333333	2018-01-18	13:23	foraging on vegetation	FALSE	This study	RW-B-AR2008-05-15-19.JPG	0.856572035996357	4.436	0.621214588422359	0.0349102970611412	0.3438751145165
AR2009	Argentina	AR20	-30.6711111111111	-59.9772222222222	2018-01-18	13:42	foraging on vegetation	FALSE	This study	RW-A-AR_2009-03-14-19.JPG	0.812709273930297	4.375	0.640615963826472	0.0140146626282237	0.345369373545304
AR2012	Argentina	AR20	-30.6708333333333	-59.9741666666667	2018-01-18	13:50	foraging on vegetation	FALSE	This study	RW-Y-AR2012-05-01-19.JPG	0.849942490448686	7.615	0.620512746626172	0.0665141728158678	0.31297308055796
AR2016	Argentina	AR20	-30.6569444444444	-59.9705555555556	2018-01-18	14:09	foraging on vegetation	FALSE	This study	RW-E-AR2016-05-30-19.JPG	0.850088612046364	7.718	0.617873688155151	0.095365733226146	0.286760578618703
AR2019	Argentina	AR20	-30.6472222222222	-59.9652777777778	2018-01-18	14:18	foraging on vegetation	FALSE	This study	LW-Q-AR2019-05-01-19.JPG	0.837154081490752	4.5	0.632940709697332	0.0243147817581222	0.342744508544546
AR2201	Argentina	AR22	-30.3944444444444	-59.9483333333333	2018-01-18	15:21	at entrance of a feral colony in a utility pole	TRUE	This study	LW-C-AR2201-01-25-20.JPG	0.798468238474245	5.957	0.692953034380682	0.00325066550046063	0.303796300118858
AR2202	Argentina	AR22	-30.3927777777778	-59.9469444444444	2018-01-18	15:15	foraging on vegetation	FALSE	This study	RW-T-AR_2202-05-01-19.JPG	0.857034918839274	1.959	0.678517828568738	0.0199780631994994	0.301504108231762
AR2203	Argentina	AR22	-30.3708333333333	-59.9663888888889	2018-01-18	15:25	foraging on vegetation	FALSE	This study	LW-F-AR2203-05-15-19.JPG	0.795595940376449	12.112	0.662064013418755	0.0164052684000494	0.321530718181195
AR2206	Argentina	AR22	-30.3458333333333	-59.9722222222222	2018-01-18	15:43	foraging on vegetation	FALSE	This study	RW-T-AR2206-05-30-19.JPG	0.836444896325399	5.044	0.669756160159932	0.0265974140020068	0.303646425838061
AR2209	Argentina	AR22	-30.3222222222222	-59.9797222222222	2018-01-18	16:15	foraging on vegetation	FALSE	This study	RW-B-AR2209-05-15-19.JPG	0.803909554686911	2.947	0.517690897801438	0.179516517738155	0.302792584460407
AR2212	Argentina	AR22	-30.2802777777778	-59.9769444444444	2018-01-18	16:27	foraging on vegetation	FALSE	This study	RW-H-AR_2212-03-14-19.JPG	0.829106857834394	1.543	0.684125742206276	0.00975766275341712	0.306116595040307
AR2213	Argentina	AR22	-30.2666666666667	-59.9744444444444	2018-01-18	16:39	foraging on vegetation	FALSE	This study	RW-T-AR2213-05-01-19.JPG	0.84430807851888	3.046	0.653607051813881	0.0174941546161139	0.328898793570005
AR2215	Argentina	AR22	-30.2516666666667	-59.9702777777778	2018-01-18	16:58	foraging on vegetation	FALSE	This study	RW-V-AR2215-05-30-19.JPG	0.851277834665949	6.843	0.768906649256418	0.00450839464476877	0.226584956098813
AR2303	Argentina	AR23	-29.9094444444444	-59.8233333333333	2018-01-18	18:21	foraging on vegetation	FALSE	This study	RW-R-AR2303-05-01-19.JPG	0.85173545535965	5.663	0.743557049483543	0.00584389329664556	0.250599057219812
AR2305	Argentina	AR23	-29.9080555555556	-59.825	2018-01-18	18:37	foraging on vegetation	FALSE	This study	LW-B-AR2305-05-30-19.JPG	0.759337939284866	2.028	0.714042938887753	0.0135987509516229	0.272358310160624
AR2302	Argentina	AR23	-29.9075	-59.8311111111111	2018-01-18	18:05	foraging on vegetation	FALSE	This study	RW-X-AR2302-05-01-19.JPG	0.820179668530293	4.677	0.700111238365691	0.00430051758674036	0.295588244047569
AR2311	Argentina	AR23	-29.9069444444444	-59.8325	2018-01-18	19:30	foraging on vegetation	FALSE	This study	RW-A-AR2311-05-15-19.JPG	0.827154202675486	4.158	0.739950472874118	0.00154067786922011	0.258508849256662
AR2313	Argentina	AR23	-29.8919444444444	-59.8222222222222	2018-01-19	7:15	foraging on vegetation	FALSE	This study	RW-G-AR2313-05-30-19.JPG	0.845007537939332	5.413	0.719511405051133	0.0148794371245651	0.265609157824302
AR2314	Argentina	AR23	-29.8905555555556	-59.8225	2018-01-19	7:30	foraging on vegetation	FALSE	This study	RW-A-AR2314-05-30-19.JPG	0.798043283703523	8.399	0.714184847398006	0.0144428060952994	0.271372346506694
AR2315	Argentina	AR23	-29.8838888888889	-59.82	2018-01-19	7:37	foraging on vegetation	FALSE	This study	RW-S-AR2315-05-15-19.JPG	0.843785755770481	7.244	0.677646576880045	0.0200965350392684	0.302256888080686
AR2316	Argentina	AR23	-29.8672222222222	-59.8175	2018-01-19	7:42	foraging on vegetation	FALSE	This study	LW-Q-AR_2316-03-14-19.JPG	0.838718880925176	0.939	0.742025454386141	0.00393546923537583	0.254039076378483
AR2317	Argentina	AR23	-29.8475	-59.8091666666667	2018-01-19	7:54	foraging on vegetation	FALSE	This study	RW-X-AR2317-05-30-19.JPG	0.817239496952439	4.02	0.725305259754952	0.011988308585201	0.262706431659847
AR2502	Argentina	AR25	-29.5894444444444	-59.7711111111111	2018-01-19	8:24	foraging on vegetation	FALSE	This study	LW-R-AR_2502-03-14-19.JPG	NA	4.879	0.690327108318597	0.0782286529047534	0.23144423877665
AR2504	Argentina	AR25	-29.5166666666667	-59.7688888888889	2018-01-19	9:07	foraging on vegetation	FALSE	This study	RW-H-AR2504-05-01-19.JPG	0.839989805465946	6.021	0.734257545199169	0.0170906093357278	0.248651845465103
AR2511	Argentina	AR25	-29.5128	-59.7414	2018-01-19	10:11	foraging on vegetation	FALSE	This study	RW-G-AR2511-05-15-19.JPG	0.843775105736886	4.93	0.753835073247689	9.9999999999e-10	0.246164925752311
AR2512	Argentina	AR25	-29.5044444444444	-59.7447222222222	2018-01-19	11:05	at entrance of a feral colony in a utility pole	TRUE	This study	RW-Z-AR_2512-03-14-19.JPG	0.812177325623604	4.477	0.728099764913454	0.0121447077709366	0.25975552731561
AR2513	Argentina	AR25	-29.4941666666667	-59.7616666666667	2018-01-19	11:36	foraging on vegetation	FALSE	This study	RW-D-AR2513-01-25-20.JPG	0.766320952380952	5.897	0.71166758772691	0.0161274823762011	0.272204929896889
AR2509	Argentina	AR25	-29.4886111111111	-59.7477777777778	2018-01-19	9:46	foraging on vegetation	FALSE	This study	RW-V-AR2509-05-15-19.JPG	0.838810427890718	5.335	0.756915580097368	0.00632262771159996	0.236761792191032
AR2506	Argentina	AR25	-29.4838888888889	-59.7591666666667	2018-01-19	9:25	foraging on vegetation	FALSE	This study	RW-Z-AR2506-05-15-19.JPG	0.83566504178273	4.485	0.743376315558899	0.0111330377920675	0.245490646649034
AR2515	Argentina	AR25	-29.4661111111111	-59.7577777777778	2018-01-19	12:05	foraging on vegetation	FALSE	This study	RW-D-AR2515-05-30-19.JPG	0.809759210526316	5.79	0.677154525311538	0.0313003598505689	0.291545114837893
AR2608	Argentina	AR26	-29.1527777777778	-59.6741666666667	2018-01-19	14:45	foraging on vegetation	FALSE	This study	RW-Z-AR2608-05-30-19.JPG	NA	5.603	0.752969291394868	0.00305146071827285	0.243979247886859
AR2601	Argentina	AR26	-29.1455555555556	-59.6558333333333	2018-01-19	12:45	foraging on vegetation	FALSE	This study	RW-E-AR2601-05-30-19.JPG	0.815858853291069	8.408	0.750846127701605	9.9999999999e-10	0.249153871298395
AR2609	Argentina	AR26	-29.1436111111111	-59.6725	2018-01-19	14:59	foraging on vegetation	FALSE	This study	RW-G-AR2609-05-30-19.JPG	0.855067589913907	2.538	0.365725074762065	0.425249542108864	0.209025383129071
AR2603	Argentina	AR26	-29.1386111111111	-59.6386111111111	2018-01-19	13:20	at entrance of a feral colony in a utility pole	TRUE	This study	RW-E-AR_2603-03-14-19.JPG	0.810464568021079	8.993	0.77162943981019	0.00732722987158422	0.221043330318225
AR2611	Argentina	AR26	-29.1266666666667	-59.6483333333333	2018-01-19	15:43	foraging on vegetation	FALSE	This study	RW-F-AR2611-05-30-19.JPG	0.787240548246101	5.4	0.769249691001483	0.009268131694708	0.221482177303809
AR2613	Argentina	AR26	-29.1133333333333	-59.6361111111111	2018-01-19	16:16	foraging on vegetation	FALSE	This study	RW-F-AR2613-05-01-19.JPG	0.817462509658854	5.067	0.761225972376022	9.9999999999e-10	0.238774026623978
AR2612	Argentina	AR26	-29.1038888888889	-59.6508333333333	2018-01-19	16:01	foraging on vegetation	FALSE	This study	RW-F-AR2612-05-30-19.JPG	0.834595927207482	4.848	0.758106707356371	0.00962318064711391	0.232270111996515
AR2614	Argentina	AR26	-29.0536111111111	-59.6169444444444	2018-01-19	16:30	foraging on vegetation	FALSE	This study	RW-W-AR_2614-03-14-19.JPG	0.88700185713513	1.59	0.337313202411549	0.418234978115328	0.244451819473123
AR2615	Argentina	AR26	-29.0525	-59.6019444444444	2018-01-19	16:37	foraging on vegetation	FALSE	This study	RW-S-AR2615-05-30-19.JPG	0.829284630526711	5.354	0.746104229203744	9.9999999999e-10	0.253895769796256
AR2713	Argentina	AR27	-28.7455555555556	-59.4697222222222	2018-01-20	16:35	foraging on vegetation	FALSE	This study	RW-H-AR2713-05-15-19.JPG	0.83747959462477	4.16	0.744476804960806	9.9999999999e-10	0.255523194039194
AR2711	Argentina	AR27	-28.7388888888889	-59.4580555555556	2018-01-20	16:20	foraging on vegetation	FALSE	This study	LW-B-AR_2711-03-14-19.JPG	0.853876174781248	4.598	0.679416465913737	0.117967197860041	0.202616336226222
AR2714	Argentina	AR27	-28.7291666666667	-59.4780555555556	2018-01-20	16:46	foraging on vegetation	FALSE	This study	RW-A-AR2714-05-30-19.JPG	0.7904896205385	5.821	0.760489321644894	0.0132346901949965	0.22627598816011
AR2716	Argentina	AR27	-28.7266666666667	-59.4777777777778	2018-01-20	16:58	foraging on vegetation	FALSE	This study	RW-D-AR2716-05-30-19.JPG	0.798363373278247	5.192	0.750236647380778	0.00119597183492266	0.248567380784299
AR2701	Argentina	AR27	-28.6408333333333	-59.4236111111111	2018-01-19	17:50	foraging on vegetation	FALSE	This study	RW-U-AR2701-05-15-19.JPG	0.850015602787698	6.74	0.754837603304149	0.00754948158249645	0.237612915113354
AR2703	Argentina	AR27	-28.6077777777778	-59.3988888888889	2018-01-19	18:22	foraging on vegetation	FALSE	This study	RW-E-AR2703-05-01-19.JPG	0.851351512461069	7.432	0.736007918902328	0.0344329981386903	0.229559082958982
AR2704	Argentina	AR27	-28.6077777777778	-59.4055555555556	2018-01-19	19:35	foraging on vegetation	FALSE	This study	RW-T-AR_2704-03-14-19.JPG	0.794088726102591	1.993	0.764610148323235	1e-09	0.235389850676765
AR2706	Argentina	AR27	-28.5625	-59.3613888888889	2018-01-20	15:03	foraging on vegetation	FALSE	This study	RW-T-AR2706-05-15-19.JPG	0.854263398630434	5.322	0.759027564533133	9.9999999999e-10	0.240972434466867
AR2912	Argentina	AR29	-28.4897222222222	-59.3527777777778	2018-01-20	10:23	foraging on vegetation	FALSE	This study	RW-R-AR2912-05-30-19.JPG	0.80519260186344	4.69	0.782830796678653	0.00246011998767086	0.214709083333676
AR2909	Argentina	AR29	-28.4883333333333	-59.3461111111111	2018-01-20	9:56	foraging on vegetation	FALSE	This study	RW-W-AR2909-05-01-19.JPG	0.835476955307263	7.097	0.731497291247653	0.0422125393612299	0.226290169391117
AR2907	Argentina	AR29	-28.355	-59.2616666666667	2018-01-20	8:51	foraging on vegetation	FALSE	This study	RW-Y-AR2907-05-15-19.JPG	0.809570672135964	4.019	0.785336045115776	2.55202736625655e-06	0.214661402856858
AR2915	Argentina	AR29	-28.3533333333333	-59.2613888888889	2018-01-20	13:00	foraging on vegetation	FALSE	This study	LW-U-AR2915-05-30-19.JPG	0.80665926964376	8.841	0.766306347997511	1e-09	0.233693651002489
AR2905	Argentina	AR29	-28.3477777777778	-59.2594444444444	2018-01-20	8:10	foraging on vegetation	FALSE	This study	RW-Q-AR2905-05-30-19.JPG	0.816082651815082	3.315	0.744037152003263	0.0175675312397431	0.238395316756994
AR2913	Argentina	AR29	-28.3455555555556	-59.2625	2018-01-20	11:47	at entrance of a feral colony in a tree cavity	TRUE	This study	RW-G-AR_2913-03-14-19.JPG	0.832580272522367	1.052	0.757481666060525	0.0364622973474245	0.206056036592051
AR2901	Argentina	AR29	-28.3405555555556	-59.2055555555556	2018-01-20	6:40	foraging on vegetation	FALSE	This study	RW-B-AR2901-05-15-19.JPG	0.785468036042892	4.061	0.77561979315461	0.00553856507371258	0.218841641771678
AR2903	Argentina	AR29	-28.3388888888889	-59.2630555555556	2018-01-20	7:42	foraging on vegetation	FALSE	This study	RW-G-AR2903-05-15-19.JPG	0.818678875374414	5.502	0.759846273615855	9.9999999999e-10	0.240153725384145
AR2904	Argentina	AR29	-28.3291666666667	-59.2633333333333	2018-01-20	7:52	foraging on vegetation	FALSE	This study	LW-C-AR2904-01-25-20.JPG	0.798254856108432	3.56	0.790548980108829	9.9999999998e-10	0.209451018891171
CA0124	California	CA01	32.7152777777778	-116.982222222222	2018-08-04	17:12	foraging on vegetation	FALSE	This study	RW-C-CA_0124-02-15-19.JPG	0.787734266754175	3.935	0.362585084840821	0.42728186517648	0.210133049982699
CA0121	California	CA01	32.745	-117.0575	2018-08-04	16:29	foraging on vegetation	FALSE	This study	RW-A-CA_0121-02-15-19.JPG	0.767946373676572	7.605	0.368511934244827	0.40026096212537	0.231227103629803
CA0112	California	CA01	32.7613888888889	-116.9175	2018-06-17	12:57	foraging on vegetation	FALSE	This study	RW-Z-CA_0112-03-14-19.JPG	0.906423635061605	5.835	0.353693491469735	0.441260347229251	0.205046161301014
CA0126	California	CA01	32.7805555555556	-116.873333333333	2018-08-04	17:59	foraging on vegetation	FALSE	This study	LW-X-CA_0126-02-15-19.JPG	0.861622430157856	5.382	0.373779187180934	0.405544187500879	0.220676625318187
CA0108	California	CA01	32.7911111111111	-116.926944444444	2018-06-17	12:30	foraging on vegetation	FALSE	This study	RW-S-CA0108-05-01-19.JPG	0.842510829665089	4.131	0.390642466331574	0.382754718231678	0.226602815436748
CA0119	California	CA01	32.7966666666667	-117.094444444444	2018-08-04	15:48	foraging on vegetation	FALSE	This study	LW-H-CA_0119-02-15-19.JPG	NA	4.75	0.315645244017205	0.465924274264157	0.218430481718638
CA0102	California	CA01	32.8141666666667	-116.949722222222	2018-06-17	11:45	foraging on vegetation	FALSE	This study	RW-D-CA_0102-01-22-19.JPG	0.853243119441699	1.772	0.302552358067618	0.478382704553739	0.219064937378643
CA0128	California	CA01	32.8222222222222	-116.831944444444	2018-08-04	18:14	foraging on vegetation	FALSE	This study	RW-S-CA_0128-02-15-19.JPG	0.844275985213915	5.466	0.187505745052365	0.640236531840199	0.172257723107436
CA0201	California	CA02	33.0681714	-117.0668531	2018-06-17	14:10	foraging on vegetation	FALSE	This study	LW-C-CA_0201-11-28-18.JPG	0.829677076369782	3.232	0.299459761180434	0.559593509249857	0.140946729569709
CA0230	California	CA02	33.1072222222222	-117.166111111111	2018-08-04	12:30	foraging on vegetation	FALSE	This study	RW-W-CA0230-05-30-19.JPG	0.860098845550177	5.899	0.162749652270261	0.672235774375723	0.165014573354016
CA0205	California	CA02	33.1083333333333	-117.062222222222	2018-06-17	14:45	foraging on vegetation	FALSE	This study	RW-B-CA_0205-01-22-19.JPG	0.804888037952193	3.385	0.367901914681873	0.453314667437087	0.17878341788104
CA0227	California	CA02	33.1308333333333	-117.122777777778	2018-08-04	12:02	foraging on vegetation	FALSE	This study	RW-Q-CA0227-05-30-19.JPG	0.870339984728406	10.743	0.372762809915595	0.426519115465465	0.20071807461894
CA0217	California	CA02	33.1472222222222	-117.080555555556	2018-06-17	16:33	foraging on vegetation	FALSE	This study	RW-A-CA_0217-02-15-19.JPG	0.842701577727727	4.742	0.375219389094408	0.444163123474974	0.180617487430617
CA0226	California	CA02	33.1652777777778	-117.014722222222	2018-08-04	11:33	foraging on vegetation	FALSE	This study	LW-C-CA0226-01-25-20.JPG	0.814035391807942	4.963	0.279590170957835	0.540017253116682	0.180392575925483
CA0225	California	CA02	33.1819444444444	-116.971944444444	2018-08-04	11:27	foraging on vegetation	FALSE	This study	LW-C-CA0225-01-25-20.JPG	0.834190694033646	5.957	0.371176374150474	0.420935539627704	0.207888086221821
CA0222	California	CA02	33.2452777777778	-117.054166666667	2018-08-04	11:00	foraging on vegetation	FALSE	This study	RW-U-CA_0222-02-15-19.JPG	0.846695598721765	4.799	0.357933903747115	0.445767979992849	0.196298116260036
CA0220	California	CA02	33.2511111111111	-117.130555555556	2018-08-04	10:41	foraging on vegetation	FALSE	This study	LW-B-CA_0220-02-15-19.JPG	0.835104512783626	5.634	0.421701095063283	0.40045266703681	0.177846237899907
CA0330	California	CA03	33.4463888888889	-117.250277777778	2018-08-04	9:59	foraging on vegetation	FALSE	This study	LW-F-CA0330-05-01-19.JPG	0.860595689808294	7.813	0.392143737491477	0.440537384952526	0.167318877555996
CA0303	California	CA03	33.4502777777778	-117.130555555556	2018-06-17	17:30	foraging on vegetation	FALSE	This study	RW-H-CA_0303-01-22-19.JPG	0.856304952067616	4.879	0.394176868874732	0.450516452100474	0.155306679024794
CA0306	California	CA03	33.47	-117.094722222222	2018-06-17	18:12	foraging on vegetation	FALSE	This study	LW-S-CA0306-05-30-19.JPG	0.841524271324139	4.362	0.358192632141283	0.469663413214448	0.172143954644269
CA0308	California	CA03	33.4961111111111	-117.076666666667	2018-06-17	18:39	foraging on vegetation	FALSE	This study	RW-F-CA_0308-01-22-19.JPG	0.849419020448804	3.056	0.394084735661907	0.371000645708052	0.234914618630041
CA0329	California	CA03	33.5097222222222	-117.228333333333	2018-08-04	9:50	foraging on vegetation	FALSE	This study	LW-C-CA0329-01-25-20.JPG	0.782686805509349	5.515	0.119057403213054	0.68992039241036	0.191022204376586
CA0317	California	CA03	33.5216666666667	-117.151388888889	2018-06-18	7:20	foraging on vegetation	FALSE	This study	RW-C-CA_0317-02-15-19.JPG	0.803420138027909	4.699	0.227880350999586	0.612555568179561	0.159564080820853
CA0325	California	CA03	33.5530555555556	-117.131944444444	2018-08-04	9:00	foraging on vegetation	FALSE	This study	RW-Z-CA_0325-02-15-19.JPG	0.888680087532282	3.872	0.430711659732294	0.417515098835319	0.151773241432387
CA0321	California	CA03	33.5897222222222	-117.211666666667	2018-08-04	8:00	foraging on vegetation	FALSE	This study	RW-C-CA0321-01-25-20.JPG	0.823815233467649	8.512	0.440861450217903	0.402221845497568	0.156916704284529
CA0403	California	CA04	33.7783333333333	-117.486944444444	2018-06-18	8:45	foraging on vegetation	FALSE	This study	RW-X-CA_0403-01-22-19.JPG	0.869154644479689	4.662	0.434228150354342	0.374109421016218	0.19166242862944
CA0401	California	CA04	33.80647	-117.505425	2018-06-18	8:30	foraging on vegetation	FALSE	This study	RW-C-CA_0401-01-22-19.JPG	0.880283221631942	5.082	0.416128169034354	0.427726596353985	0.156145234611661
CA0411	California	CA04	33.8180555555556	-117.423888888889	2018-06-18	10:10	foraging on vegetation	FALSE	This study	RW-Z-CA_0411-01-22-19.JPG	0.842101950422949	5.161	0.399884337605059	0.439746293671634	0.160369368723307
CA0412	California	CA04	33.8394444444444	-117.369166666667	2018-06-18	10:20	foraging on vegetation	FALSE	This study	RW-U-CA_0412-02-15-19.JPG	0.834355082222553	3.369	0.370135413814825	0.489335066182116	0.140529520003059
CA0416	California	CA04	33.845	-117.535833333333	2018-06-18	10:55	foraging on vegetation	FALSE	This study	LW-X-CA0416-05-30-19.JPG	0.850790306317583	6.532	0.354764473454191	0.46355151421259	0.181684012333219
CA0413	California	CA04	33.8552777777778	-117.408055555556	2018-06-18	10:27	foraging on vegetation	FALSE	This study	LW-C-CA0413-01-25-20.JPG	0.838181658892967	3.591	0.143247334482224	0.709818914061252	0.146933751456524
CA0427	California	CA04	33.9447222222222	-117.496944444444	2018-08-05	10:08	foraging on vegetation	FALSE	This study	RW-X-CA_0427-02-15-19.JPG	0.820448883126378	4.806	0.389924965854592	0.436355630318177	0.173719403827231
CA0423	California	CA04	33.9483333333333	-117.398333333333	2018-08-05	9:27	foraging on vegetation	FALSE	This study	LW-T-CA_0423-02-15-19.JPG	0.865259348443516	1.932	0.382060738806916	0.453620056150869	0.164319205042215
CA0502	California	CA05	34.0744444444444	-117.872777777778	2018-06-18	12:20	foraging on vegetation	FALSE	This study	RW-D-CA_0502-11-28-18.JPG	0.784798959332904	4.31	0.382934388842035	0.448387905997014	0.168677705160951
CA0505	California	CA05	34.0791666666667	-117.923055555556	2018-06-18	12:40	foraging on vegetation	FALSE	This study	RW-A-CA_0505-01-22-19.JPG	0.875077527575772	4.288	0.369717984880928	0.471493984820762	0.15878803029831
CA0527	California	CA05	34.0972222222222	-118.105833333333	2018-08-05	13:21	foraging on vegetation	FALSE	This study	RW-Y-CA_0527-02-15-19.JPG	0.8896617310514	7.481	0.39029481568271	0.435907941651418	0.173797242665872
CA0509	California	CA05	34.1225	-118.005555555556	2018-06-18	13:30	foraging on vegetation	FALSE	This study	LW-B-CA0509-05-30-19.JPG	0.86532929069406	3.32	0.432963450524225	0.424936921069523	0.142099628406251
CA0522	California	CA05	34.1266666666667	-117.863333333333	2018-08-05	11:24	foraging on vegetation	FALSE	This study	LW-C-CA0522-011-25-20.JPG	0.817294241804882	5.066	0.280763014515041	0.531767189369396	0.187469796115563
CA0524	California	CA05	34.1452777777778	-117.895833333333	2018-08-05	11:50	foraging on vegetation	FALSE	This study	LW-C-CA0524-01-25-20.JPG	0.800504377109508	4.426	0.39768246298867	0.428356467920039	0.173961069091291
CA0519	California	CA05	34.1469444444444	-118.130833333333	2018-06-18	15:30	foraging on vegetation	FALSE	This study	RW-C-CA_0519-02-15-19.JPG	0.793513663673537	4.913	0.390972991527036	0.448898809757623	0.160128198715341
CA0512	California	CA05	34.1538888888889	-118.032777777778	2018-06-18	14:20	foraging on vegetation	FALSE	This study	RW-F-CA_0512-02-15-19.JPG	0.845264127097986	3.504	0.390456447507037	0.454265010928451	0.155278541564512
CA0529	California	CA05	34.1994444444444	-118.145	2018-08-05	13:56	foraging on vegetation	FALSE	This study	RW-W-CA_0529-02-15-19.JPG	0.891377742642506	4.064	0.369736557940258	0.47602762929169	0.154235812768053
CA0825	California	CA08	34.3688888888889	-118.5225	2018-08-03	17:22	foraging on vegetation	FALSE	This study	RW-G-CA_0825-02-15-19.JPG	0.884534818226541	3.953	0.315082149855051	0.507962602930202	0.176955247214747
CA0816	California	CA08	34.3822222222222	-118.578055555556	2018-06-16	17:45	foraging on vegetation	FALSE	This study	RW-H-CA_0816-02-15-19.JPG	0.885131105186975	4.418	0.276731081710001	0.55653034700743	0.166738571282569
CA0813	California	CA08	34.4311111111111	-118.544444444444	2018-06-16	16:24	foraging on vegetation	FALSE	This study	LW-C-CA0813-01-25-20.JPG	0.836589523809524	1.865	0.18559856567055	0.694309356868265	0.120092077461185
CA0822	California	CA08	34.4330555555556	-118.659166666667	2018-08-03	16:23	foraging on vegetation	FALSE	This study	RW-S-CA_0822-02-15-19.JPG	0.861148888814715	4.327	0.34760733614424	0.457254254643341	0.195138409212419
CA0805	California	CA08	34.4425	-118.600277777778	2018-06-16	14:24	foraging on vegetation	FALSE	This study	RW-F-CA_0805-01-22-19.JPG	0.875687786024485	2.368	0.347763394823076	0.489319558691083	0.162917046485842
CA0819	California	CA08	34.4436111111111	-118.759722222222	2018-08-03	15:33	foraging on vegetation	FALSE	This study	RW-G-CA_0819-02-15-19.JPG	0.86677289994724	6.565	0.122959336924223	0.723112453194778	0.153928209880998
CA0810	California	CA08	34.4627777777778	-118.545	2018-06-16	15:31	foraging on vegetation	FALSE	This study	RW-A-CA_0810-01-22-19.JPG	0.813132060844731	4.923	0.32928281925118	0.490860657272773	0.179856523476047
CA0801	California	CA08	34.4972222222222	-118.625555555556	2018-06-16	12:26	foraging on vegetation	FALSE	This study	RW-B-CA_0801-01-22-19.JPG	0.894213501240545	5.968	0.327972825676971	0.494129788349143	0.177897385973886
CA0914	California	CA09	34.7411111111111	-120.294166666667	2018-06-25	12:31	foraging on vegetation	FALSE	This study	RW-X-CA_0914-01-29-19.JPG	0.888647807145917	4.954	0.123000229291436	0.674380635827305	0.202619134881259
CA0912	California	CA09	34.7552777777778	-120.357222222222	2018-06-25	12:16	foraging on vegetation	FALSE	This study	RW-T-CA_0912-01-29-19.JPG	0.880867669081494	5.225	9.9999999998e-10	0.888269201496999	0.111730797503001
CA0910	California	CA09	34.7725	-120.429166666667	2018-06-25	12:05	foraging on vegetation	FALSE	This study	RW-Q-CA_0910-11-28-18.JPG	0.892548225380638	4.424	9.9999999997e-10	0.857295378868879	0.142704620131121
CA0918	California	CA09	34.7961111111111	-120.262222222222	2018-06-25	13:31	foraging on vegetation	FALSE	This study	LW-U-CA_0918-01-29-19.JPG	0.882469212393937	1.329	0.0921285972112301	0.704279306629638	0.203592096159132
CA0919	California	CA09	34.8194444444444	-120.2875	2018-06-25	13:40	foraging on vegetation	FALSE	This study	RW-C-CA_0919-01-29-19.JPG	0.816828330237173	2.715	0.130735557108051	0.633199284560658	0.236065158331291
CA0906	California	CA09	34.8608333333333	-120.436388888889	2018-06-25	11:29	foraging on vegetation	FALSE	This study	RW-U-CA_0906-11-07-18.JPG	0.864496997605842	5.883	0.205025536158929	0.594024503849982	0.200949959991089
CA0904	California	CA09	34.9077777777778	-120.453611111111	2018-06-25	11:12	foraging on vegetation	FALSE	This study	RW-B-CA_0904-10-31-18.JPG	0.857910540120527	5.179	0.131732192108048	0.595236114287918	0.273031693604034
CA0902	California	CA09	34.9533333333333	-120.452222222222	2018-06-25	10:32	foraging on vegetation	FALSE	This study	RW-R-CA_0902-10-31-18.JPG	0.847291802229228	5.296	0.0441964633332996	0.791076472847414	0.164727063819286
CA1010	California	CA10	35.1222222222222	-120.557222222222	2018-06-25	14:24	foraging on vegetation	FALSE	This study	LW-F-CA1010-05-30-19.JPG	0.8760643041507	8.185	0.208318627551611	0.650086538990133	0.141594833458256
CA1013	California	CA10	35.1261111111111	-120.464166666667	2018-06-25	14:49	foraging on vegetation	FALSE	This study	RW-G-CA_1013-11-28-18.JPG	0.865751659593607	2.85	0.0840330586778712	0.718294432651868	0.197672508670261
CA1015	California	CA10	35.1266666666667	-120.402777777778	2018-06-25	15:06	foraging on vegetation	FALSE	This study	RW-E-CA1015-05-30-19.JPG	0.886806866056196	7.351	0.128456033419191	0.722379559487801	0.149164407093008
CA1012	California	CA10	35.1347222222222	-120.505555555556	2018-06-25	14:40	foraging on vegetation	FALSE	This study	NA	NA	5.105	9.9999999998e-10	0.863050966057493	0.136949032942507
CA1007	California	CA10	35.1844444444444	-120.553333333333	2018-06-25	9:25	foraging on vegetation	FALSE	This study	LW-U-CA_1007-05-01-19.JPG	0.88020679633512	3.232	0.18396474378364	0.616502763500375	0.199532492715986
CA1020	California	CA10	35.1877777777778	-120.495555555556	2018-06-25	16:05	foraging on vegetation	FALSE	This study	RW-Z-CA_1020-02-15-19.JPG	0.9076800159083	9.985	9.9999999997e-10	0.747309816653487	0.252690182346514
CA1005	California	CA10	35.2241666666667	-120.598611111111	2018-06-25	9:15	foraging on vegetation	FALSE	This study	RW-W-CA_1005-10-31-18.JPG	0.91182704058887	4.791	9.9999999996e-10	0.576549627031207	0.423450371968793
CA1004	California	CA10	35.2494444444444	-120.623333333333	2018-06-25	8:52	foraging on vegetation	FALSE	This study	RW-X-CA_1004-10-31-18.JPG	NA	2.854	0.136200642423552	0.687134905950231	0.176664451626217
CA1002	California	CA10	35.2866666666667	-120.655	2018-06-25	8:33	foraging on vegetation	FALSE	This study	RW-A-CA1002-05-30-19.JPG	0.831471687566306	4.441	0.0512191588012737	0.795552381175178	0.153228460023548
CA1115	California	CA11	35.3908333333333	-120.589722222222	2018-06-25	16:48	foraging on vegetation	FALSE	This study	RW-D-CA_1115-01-29-19.JPG	0.841543257884754	5.894	0.0788406684267496	0.74280151810573	0.178357813467521
CA1118	California	CA11	35.4380555555556	-120.543333333333	2018-06-25	17:11	foraging on vegetation	FALSE	This study	RW-T-CA_1118-01-29-19.JPG	0.868473676607629	6.985	0.147883891106972	0.673853250146762	0.178262858746266
CA1111	California	CA11	35.4841666666667	-120.665555555556	2018-06-24	18:56	foraging on vegetation	FALSE	This study	RW-B-CA_1111-11-07-18.JPG	0.815209727941201	3.157	0.0372314010740293	0.775915833772418	0.186852765153553
CA1120	California	CA11	35.4908333333333	-120.541388888889	2018-06-25	17:30	foraging on vegetation	FALSE	This study	LW-R-CA1120-05-30-19.JPG	0.889508920858735	1.023	9.9999999998e-10	0.834955404775942	0.165044594224058
CA1109	California	CA11	35.5083333333333	-120.694166666667	2018-06-24	18:44	foraging on vegetation	FALSE	This study	RW-H-CA1109-05-30-19.JPG	0.85540832032191	7.107	0.041574997369424	0.775820369656276	0.1826046329743
CA1122	California	CA11	35.5344444444444	-120.551944444444	2018-06-25	17:46	foraging on vegetation	FALSE	This study	RW-F-CA1122-05-15-19.JPG	0.871096375503402	4.671	0.0740356715625688	0.736298348013439	0.189665980423992
CA1106	California	CA11	35.5508333333333	-120.704444444444	2018-06-24	18:23	foraging on vegetation	FALSE	This study	RW-X-CA_1106-05-01-19.JPG	0.858077272425176	3.073	0.0410060093612381	0.78241512197691	0.176578868661852
CA1103	California	CA11	35.6308333333333	-120.69	2018-06-24	18:02	foraging on vegetation	FALSE	This study	RW-U-CA_1103-10-31-18.JPG	0.903898829013428	5.581	0.0905540495725422	0.713283095150755	0.196162855276703
CA1215	California	CA12	35.735	-120.855555555556	2018-06-24	16:57	foraging on vegetation	FALSE	This study	RW-T-CA_1215-11-28-18.JPG	0.879293904519825	3.722	0.0804994533538055	0.703315245589296	0.216185301056898
CA1218	California	CA12	35.7808333333333	-120.886666666667	2018-06-24	17:10	foraging on vegetation	FALSE	This study	RW-G-CA_1218-01-29-19.JPG	0.885839489973472	4.724	0.0960728979420772	0.7151442463883	0.188782855669623
CA1216	California	CA12	35.8016666666667	-120.855555555556	2018-06-24	16:59	foraging on vegetation	FALSE	This study	RW1-W-CA_1216-01-29-19.JPG	0.864686391405427	4.335	0.0908673733020885	0.716799833786169	0.192332792911742
CA1213	California	CA12	35.8363888888889	-120.844444444444	2018-06-24	16:46	foraging on vegetation	FALSE	This study	RW-T-CA_1213-11-07-18.JPG	0.851986985889195	5.002	0.0815615303631856	0.732713503471163	0.185724966165652
CA1211	California	CA12	35.8733333333333	-120.843888888889	2018-06-24	16:36	foraging on vegetation	FALSE	This study	RW-B-CA_1211-11-07-18.JPG	0.89212475554021	2.3	0.0504386130680942	0.741957413683935	0.207603973247971
CA1209	California	CA12	35.9425	-120.761388888889	2018-06-24	15:35	foraging on vegetation	FALSE	This study	RW-C-CA1209-05-30-19.JPG	0.830210827599609	3.12	2.4846063859161e-07	0.866688076234586	0.133311675304776
CA1207	California	CA12	35.9747222222222	-120.829444444444	2018-06-24	15:22	foraging on vegetation	FALSE	This study	RW-R-CA_1207-11-07-18.JPG	0.901272604737602	3.185	9.9999999998e-10	0.883605515629384	0.116394483370616
CA1201	California	CA12	35.9861111111111	-120.879166666667	2018-06-24	14:08	foraging on vegetation	FALSE	This study	LW-C-CA1201-01-25-20.JPG	0.82087106298277	5.069	0.189852977873013	0.600285610982559	0.209861411144427
CA1302	California	CA13	36.1444444444444	-121.0075	2018-06-26	10:53	foraging on vegetation	FALSE	This study	RW-V-CA_1302-10-31-18..JPG	0.906928862176651	8.086	0.106531777331914	0.66470811905916	0.228760103608926
CA1305	California	CA13	36.1652777777778	-120.885555555556	2018-06-26	11:21	foraging on vegetation	FALSE	This study	LW-C-CA1305-01-25-20.JPG	0.802414851172564	4.944	0.149830733073126	0.652063888218444	0.19810537870843
CA1307	California	CA13	36.1872222222222	-120.842777777778	2018-06-26	11:30	foraging on vegetation	FALSE	This study	RW-G-CA_1307-10-31-18.JPG	0.88160733301347	3.572	9.9999999998e-10	0.87735575155666	0.12264424744334
CA1317	California	CA13	36.2011111111111	-121.130555555556	2018-06-26	13:06	foraging on vegetation	FALSE	This study	RW-B-CA_1317-01-29-19.JPG	0.853953146160099	3.08	0.112786951225774	0.66012960764866	0.227083441125566
CA1315	California	CA13	36.2269444444444	-121.063888888889	2018-06-26	12:28	foraging on vegetation	FALSE	This study	RW-S-CA_1315-01-29-19.JPG	0.88175104952057	4.863	0.0315452569169026	0.73934620679898	0.229108536284118
CA1314	California	CA13	36.245	-121.035833333333	2018-06-26	12:21	foraging on vegetation	FALSE	This study	RW-W-CA_1314-11-28-18.JPG	0.873001746763692	4.787	0.0283778982107301	0.797590718617451	0.174031383171819
CA1309	California	CA13	36.2483333333333	-120.906388888889	2018-06-26	11:48	foraging on vegetation	FALSE	This study	RW-H-CA_1309-11-07-18.JPG	0.914056341257077	0.785	0.0371250303109696	0.793805201210331	0.1690697684787
CA1313	California	CA13	36.2655555555556	-120.995277777778	2018-06-26	12:13	foraging on vegetation	FALSE	This study	LW-S-CA_1313-11-28-18.JPG	0.866899656521551	7.26	0.00804929657690617	0.846566693051322	0.145384010371771
CA1319	California	CA13	36.2675	-121.146944444444	2018-06-26	13:38	foraging on vegetation	FALSE	This study	RW-Z-CA_1319-01-29-19.JPG	0.866845724838621	5.542	9.9999999999e-10	0.795827423980835	0.204172575019165
CA1410	California	CA14	36.5016666666667	-121.504722222222	2018-06-24	12:41	foraging on vegetation	FALSE	This study	RW-H-CA_1410-05-01-19.JPG	0.897504975384938	4.376	9.9999999997e-10	0.761502683161919	0.238497315838081
CA1414	California	CA14	36.5261111111111	-121.447777777778	2018-06-27	10:48	foraging on vegetation	FALSE	This study	LW-C-CA1414-01-25-20.JPG	0.850610433275596	5.285	8.92723266938498e-05	0.814910267183782	0.185000460489524
CA1408	California	CA14	36.5611111111111	-121.507777777778	2018-06-24	12:05	foraging on vegetation	FALSE	This study	LW-X-CA_1408-01-22-19.JPG	0.87648274803697	4.608	9.9999999998e-10	0.739608626112361	0.260391372887639
CA1406	California	CA14	36.575	-121.586111111111	2018-06-24	11:51	foraging on vegetation	FALSE	This study	RW-H-CA_1406-10-31-18.JPG	0.902986300792742	4.169	0.00655516075535492	0.865773688958185	0.12767115028646
CA1416	California	CA14	36.6177777777778	-121.524722222222	2018-06-27	11:44	foraging on vegetation	FALSE	This study	RW-B-CA_1416-02-15-19.JPG	0.863949954837603	6.114	0.00705072930904589	0.832929382655843	0.160019888035111
CA1402	California	CA14	36.6236111111111	-121.681111111111	2018-06-24	11:24	foraging on vegetation	FALSE	This study	RW-R-CA_1402-11-07-18.JPG	0.89077545491158	2.769	9.9999999999e-10	0.817236187616317	0.182763811383683
CA1417	California	CA14	36.6380555555556	-121.563333333333	2018-06-27	12:08	foraging on vegetation	FALSE	This study	RW-V-CA_1417-02-15-19.JPG	0.891465687019797	5.71	0.00156524202338083	0.853355936666993	0.145078821309626
CA1419	California	CA14	36.6727777777778	-121.599722222222	2018-06-27	12:25	foraging on vegetation	FALSE	This study	LW-C-CA1419-02-25-20.JPG	0.837756584325048	5.102	9.9999999999e-10	0.808113424304684	0.191886574695316
SRCD49B	California	Avalon_2014	33.34	-118.32	NA	NA	NA	NA	Published in Cridland et al. 2018, NCBI PRJNA385500	NA	NA	16.848	1e-09	0.262402687814241	0.737597311185759
SRCD52A	California	Avalon_2014	33.34	-118.32	NA	NA	NA	NA	Published in Cridland et al. 2018, NCBI PRJNA385500	NA	NA	16.459	1e-09	0.248863364791388	0.751136634208612
SRCD8C	California	Avalon_2014	33.34	-118.32	NA	NA	NA	NA	Published in Cridland et al. 2018, NCBI PRJNA385500	NA	NA	14.993	0.00555709471906336	0.260302633412691	0.734140271868245
SRCD9B	California	Avalon_2014	33.34	-118.32	NA	NA	NA	NA	Published in Cridland et al. 2018, NCBI PRJNA385500	NA	NA	12.135	1.24565369965e-09	0.252907113449635	0.747092885304712
SRCD9C	California	Avalon_2014	33.34	-118.32	NA	NA	NA	NA	Published in Cridland et al. 2018, NCBI PRJNA385500	NA	NA	9.303	0.250898031943403	0.33329907825319	0.415802889803407
SRCD49A	California	Riverside_2014	33.74	-116.72	NA	NA	NA	NA	Published in Cridland et al. 2018, NCBI PRJNA385500	NA	NA	14.736	0.387403412678741	0.435348894126058	0.177247693195201
SRCD51B	California	Riverside_2014	33.74	-116.72	NA	NA	NA	NA	Published in Cridland et al. 2018, NCBI PRJNA385500	NA	NA	14.103	0.429849643384934	0.384582059091973	0.185568297523093
SRCD51C	California	Riverside_2014	33.74	-116.72	NA	NA	NA	NA	Published in Cridland et al. 2018, NCBI PRJNA385500	NA	NA	8.091	0.408201331527559	0.40255714680769	0.189241521664751
SRCD54C	California	Riverside_2014	33.74	-116.72	NA	NA	NA	NA	Published in Cridland et al. 2018, NCBI PRJNA385500	NA	NA	9.459	0.399711740323864	0.441665527913723	0.158622731762413
SRCD6A	California	Riverside_2014	33.74	-116.72	NA	NA	NA	NA	Published in Cridland et al. 2018, NCBI PRJNA385500	NA	NA	13.437	0.433791282575385	0.395605499887696	0.170603217536919
SRCD9A	California	Riverside_2014	33.74	-116.72	NA	NA	NA	NA	Published in Cridland et al. 2018, NCBI PRJNA385500	NA	NA	20.835	0.393042021547377	0.411020491603314	0.19593748684931
SRCD10B	California	Riverside_2014	33.84	-116.27	NA	NA	NA	NA	Published in Cridland et al. 2018, NCBI PRJNA385500	NA	NA	15.41	0.459899194806361	0.375539312762828	0.164561492430811
SRCD47A	California	Riverside_2014	33.84	-116.27	NA	NA	NA	NA	Published in Cridland et al. 2018, NCBI PRJNA385500	NA	NA	10.174	0.469114547819388	0.339321171730988	0.191564280449624
SRCD10C	California	Placerita_2014	34.37	-118.46	NA	NA	NA	NA	Published in Cridland et al. 2018, NCBI PRJNA385500	NA	NA	14.378	0.322981775188036	0.540126157440879	0.136892067371085
SRCD11A	California	Placerita_2014	34.37	-118.46	NA	NA	NA	NA	Published in Cridland et al. 2018, NCBI PRJNA385500	NA	NA	13.957	0.319059754305923	0.507721393674067	0.173218852020009
SRCD11B	California	Placerita_2014	34.37	-118.46	NA	NA	NA	NA	Published in Cridland et al. 2018, NCBI PRJNA385500	NA	NA	14	0.269211039242504	0.559596841333385	0.171192119424111
SRCD54A	California	Placerita_2014	34.37	-118.46	NA	NA	NA	NA	Published in Cridland et al. 2018, NCBI PRJNA385500	NA	NA	7.902	0.153245769005892	0.685644076341918	0.16111015465219
SRCD6B	California	Placerita_2014	34.37	-118.46	NA	NA	NA	NA	Published in Cridland et al. 2018, NCBI PRJNA385500	NA	NA	16.053	0.359669835702947	0.480334837010195	0.159995327286857
SRCD6C	California	Placerita_2014	34.37	-118.46	NA	NA	NA	NA	Published in Cridland et al. 2018, NCBI PRJNA385500	NA	NA	14.421	0.38978636115925	0.423153083612406	0.187060555228344
SRCD11C	California	Stanislaus_2014	37.66	-120.46	NA	NA	NA	NA	Published in Cridland et al. 2018, NCBI PRJNA385500	NA	NA	17.116	9.9999999999e-10	0.867769194782412	0.132230804217588
SRCD46B	California	Stanislaus_2014	37.66	-120.46	NA	NA	NA	NA	Published in Cridland et al. 2018, NCBI PRJNA385500	NA	NA	15.14	9.9999999997e-10	0.777935272230637	0.222064726769363
SRCD47C	California	Stanislaus_2014	37.66	-120.46	NA	NA	NA	NA	Published in Cridland et al. 2018, NCBI PRJNA385500	NA	NA	18.156	9.9999999994e-10	0.901005017704417	0.0989949812955832
SRCD50A	California	Stanislaus_2014	37.66	-120.46	NA	NA	NA	NA	Published in Cridland et al. 2018, NCBI PRJNA385500	NA	NA	12.606	0.0191329232175526	0.72871220592461	0.252154870857838
SRCD51A	California	Stanislaus_2014	37.66	-120.46	NA	NA	NA	NA	Published in Cridland et al. 2018, NCBI PRJNA385500	NA	NA	14.071	0.0526858060022428	0.673228655307517	0.274085538690241
SRCD8A	California	Stanislaus_2014	37.66	-120.46	NA	NA	NA	NA	Published in Cridland et al. 2018, NCBI PRJNA385500	NA	NA	13.931	9.9999999996e-10	0.77962734083574	0.22037265816426
SRCD45C	California	Stebbins_2014	38.3	-122.08	NA	NA	NA	NA	Published in Cridland et al. 2018, NCBI PRJNA385500	NA	NA	13.473	9.9999999997e-10	0.776777102765626	0.223222896234374
SRCD46C	California	Stebbins_2014	38.3	-122.08	NA	NA	NA	NA	Published in Cridland et al. 2018, NCBI PRJNA385500	NA	NA	13.8	9.9999999996e-10	0.859370650464596	0.140629348535404
SRCD48A	California	Stebbins_2014	38.3	-122.08	NA	NA	NA	NA	Published in Cridland et al. 2018, NCBI PRJNA385500	NA	NA	13.011	9.9999999997e-10	0.821368059589549	0.178631939410451
SRCD48B	California	Stebbins_2014	38.3	-122.08	NA	NA	NA	NA	Published in Cridland et al. 2018, NCBI PRJNA385500	NA	NA	9.837	9.9999999996e-10	0.87224917003251	0.12775082896749
SRCD48C	California	Stebbins_2014	38.3	-122.08	NA	NA	NA	NA	Published in Cridland et al. 2018, NCBI PRJNA385500	NA	NA	6.405	0.0999774156046407	0.696887737157056	0.203134847238303
SRCD47B	California	Davis_2014	38.54	-121.75	NA	NA	NA	NA	Published in Cridland et al. 2018, NCBI PRJNA385500	NA	NA	11.464	9.9999999994e-10	0.870950365178326	0.129049633821673
SRCD49C	California	Davis_2014	38.54	-121.75	NA	NA	NA	NA	Published in Cridland et al. 2018, NCBI PRJNA385500	NA	NA	9.771	9.9999999996e-10	0.884866399841138	0.115133599158862
SRCD50B	California	Davis_2014	38.54	-121.75	NA	NA	NA	NA	Published in Cridland et al. 2018, NCBI PRJNA385500	NA	NA	12.802	9.9999999995e-10	0.889585365649748	0.110414633350252
SRCD50C	California	Davis_2014	38.54	-121.75	NA	NA	NA	NA	Published in Cridland et al. 2018, NCBI PRJNA385500	NA	NA	12.009	9.9999999997e-10	0.901449915436242	0.098550083563758
SRCD53A	California	Davis_2014	38.54	-121.75	NA	NA	NA	NA	Published in Cridland et al. 2018, NCBI PRJNA385500	NA	NA	10.013	9.9999999997e-10	0.864442012933396	0.135557986066604
SRR5270366	Kenya	A	NA	NA	NA	NA	NA	NA	Published in Cridland et al. 2017, collected by Sheppard et al., NCBI PRJNA294105	NA	NA	7.646	0.999999998	9.9999999993e-10	9.9999999993e-10
SRR5270367	Kenya	A	NA	NA	NA	NA	NA	NA	Published in Cridland et al. 2017, collected by Sheppard et al., NCBI PRJNA294105	NA	NA	18.112	0.999999998	9.9999999991e-10	9.9999999991e-10
SRR5270368	Kenya	A	NA	NA	NA	NA	NA	NA	Published in Cridland et al. 2017, collected by Sheppard et al., NCBI PRJNA294105	NA	NA	15.236	0.999999998	9.9999999992e-10	9.9999999992e-10
SRR5270369	Kenya	A	NA	NA	NA	NA	NA	NA	Published in Cridland et al. 2017, collected by Sheppard et al., NCBI PRJNA294105	NA	NA	14.027	0.999999998	9.9999999988e-10	9.9999999988e-10
SRR5270370	Kenya	A	NA	NA	NA	NA	NA	NA	Published in Cridland et al. 2017, collected by Sheppard et al., NCBI PRJNA294105	NA	NA	16.502	0.999999998	9.9999999991e-10	9.9999999991e-10
SRR5270371	Kenya	A	NA	NA	NA	NA	NA	NA	Published in Cridland et al. 2017, collected by Sheppard et al., NCBI PRJNA294105	NA	NA	16.324	0.999999998	9.9999999991e-10	9.9999999991e-10
SRR957075	South Africa	A	NA	NA	NA	NA	NA	NA	Published in Harpur et al. 2014, NCBI PRJNA216922	NA	NA	26.356	0.999999998	9.9999999992e-10	9.9999999992e-10
SRR957076	South Africa	A	NA	NA	NA	NA	NA	NA	Published in Harpur et al. 2014, NCBI PRJNA216922	NA	NA	27.182	0.999999998	9.9999999992e-10	9.9999999992e-10
SRR957077	South Africa	A	NA	NA	NA	NA	NA	NA	Published in Harpur et al. 2014, NCBI PRJNA216922	NA	NA	23.556	0.999999998	9.9999999992e-10	9.9999999992e-10
SRR957078	South Africa	A	NA	NA	NA	NA	NA	NA	Published in Harpur et al. 2014, NCBI PRJNA216922	NA	NA	25.02	0.999999998	9.9999999993e-10	9.9999999993e-10
SRR957091	South Africa	A	NA	NA	NA	NA	NA	NA	Published in Harpur et al. 2014, NCBI PRJNA216922	NA	NA	26.846	0.999999998	9.9999999991e-10	9.9999999991e-10
SRR957092	South Africa	A	NA	NA	NA	NA	NA	NA	Published in Harpur et al. 2014, NCBI PRJNA216922	NA	NA	26.642	0.999999998	9.9999999991e-10	9.9999999991e-10
SRR957093	South Africa	A	NA	NA	NA	NA	NA	NA	Published in Harpur et al. 2014, NCBI PRJNA216922	NA	NA	25.494	0.999999998	9.9999999993e-10	9.9999999993e-10
SRR957094	South Africa	A	NA	NA	NA	NA	NA	NA	Published in Harpur et al. 2014, NCBI PRJNA216922	NA	NA	25.744	0.999999998	9.9999999992e-10	9.9999999992e-10
SRR957095	South Africa	A	NA	NA	NA	NA	NA	NA	Published in Harpur et al. 2014, NCBI PRJNA216922	NA	NA	26.722	0.999999998	9.9999999991e-10	9.9999999991e-10
SRR957096	South Africa	A	NA	NA	NA	NA	NA	NA	Published in Harpur et al. 2014, NCBI PRJNA216922	NA	NA	26.967	0.999999998	9.9999999991e-10	9.9999999991e-10
SRR957097	South Africa	A	NA	NA	NA	NA	NA	NA	Published in Harpur et al. 2014, NCBI PRJNA216922	NA	NA	26.929	0.999999998	9.9999999989e-10	9.9999999989e-10
SRR957082	Croatia	C	NA	NA	NA	NA	NA	NA	Published in Harpur et al. 2014, NCBI PRJNA216922	NA	NA	27.47	9.9999999972e-10	0.999999998	9.9999999972e-10
SRR957083	Croatia	C	NA	NA	NA	NA	NA	NA	Published in Harpur et al. 2014, NCBI PRJNA216922	NA	NA	26.81	9.9999999973e-10	0.999999998	9.9999999973e-10
SRR957084	Croatia	C	NA	NA	NA	NA	NA	NA	Published in Harpur et al. 2014, NCBI PRJNA216922	NA	NA	28.073	9.9999999974e-10	0.999999998	9.9999999974e-10
SRR957085	Croatia	C	NA	NA	NA	NA	NA	NA	Published in Harpur et al. 2014, NCBI PRJNA216922	NA	NA	25.394	9.9999999972e-10	0.999999998	9.9999999972e-10
SRR957080	Germany	C	NA	NA	NA	NA	NA	NA	Published in Harpur et al. 2014, NCBI PRJNA216922	NA	NA	27.399	9.9999999992e-10	0.937603343237014	0.0623966557629861
SRR957081	Germany	C	NA	NA	NA	NA	NA	NA	Published in Harpur et al. 2014, NCBI PRJNA216922	NA	NA	26.177	9.9999999991e-10	0.970862890140058	0.0291371088599423
SRR957086	Slovenia	C	NA	NA	NA	NA	NA	NA	Published in Harpur et al. 2014, NCBI PRJNA216922	NA	NA	27.33	9.9999999975e-10	0.999999998	9.9999999975e-10
SRR957087	Slovenia	C	NA	NA	NA	NA	NA	NA	Published in Harpur et al. 2014, NCBI PRJNA216922	NA	NA	25.283	9.9999999972e-10	0.999999998	9.9999999972e-10
SRR957088	Slovenia	C	NA	NA	NA	NA	NA	NA	Published in Harpur et al. 2014, NCBI PRJNA216922	NA	NA	28.817	9.9999999976e-10	0.999999998	9.9999999976e-10
SRR957058	Poland	M	NA	NA	NA	NA	NA	NA	Published in Harpur et al. 2014, NCBI PRJNA216922	NA	NA	24.005	9.9999999993e-10	0.0449938630918212	0.955006135908179
SRR957059	Poland	M	NA	NA	NA	NA	NA	NA	Published in Harpur et al. 2014, NCBI PRJNA216922	NA	NA	24.697	9.9999999982e-10	9.9999999982e-10	0.999999998
SRR957060	Poland	M	NA	NA	NA	NA	NA	NA	Published in Harpur et al. 2014, NCBI PRJNA216922	NA	NA	25.488	9.9999999993e-10	0.0644822639663344	0.935517735033666
SRR957089	Poland	M	NA	NA	NA	NA	NA	NA	Published in Harpur et al. 2014, NCBI PRJNA216922	NA	NA	27.767	9.9999999982e-10	9.9999999982e-10	0.999999998
SRR957090	Poland	M	NA	NA	NA	NA	NA	NA	Published in Harpur et al. 2014, NCBI PRJNA216922	NA	NA	28.49	9.9999999988e-10	9.9999999988e-10	0.999999998
SRR957061	Spain	M	NA	NA	NA	NA	NA	NA	Published in Harpur et al. 2014, NCBI PRJNA216922	NA	NA	22.336	9.9999999968e-10	9.9999999968e-10	0.999999998
SRR957062	Spain	M	NA	NA	NA	NA	NA	NA	Published in Harpur et al. 2014, NCBI PRJNA216922	NA	NA	19.579	9.9999999964e-10	9.9999999964e-10	0.999999998
SRR957063	Spain	M	NA	NA	NA	NA	NA	NA	Published in Harpur et al. 2014, NCBI PRJNA216922	NA	NA	26.269	9.9999999966e-10	9.9999999966e-10	0.999999998
SRR957064	Spain	M	NA	NA	NA	NA	NA	NA	Published in Harpur et al. 2014, NCBI PRJNA216922	NA	NA	23.948	9.9999999968e-10	9.9999999968e-10	0.999999998
Pop375_Ind5	Burundi	A	NA	NA	NA	NA	NA	NA	Published in Ruttner 1988, Oberursel Collection, Germany	375-5-21.bmp	0.821646536114227	NA	NA	NA	NA
Pop377_Ind1	Burundi	A	NA	NA	NA	NA	NA	NA	Published in Ruttner 1988, Oberursel Collection, Germany	377-1-21.bmp	0.790051491753166	NA	NA	NA	NA
Pop378_Ind1	Burundi	A	NA	NA	NA	NA	NA	NA	Published in Ruttner 1988, Oberursel Collection, Germany	378-1-21.bmp	0.791265324834963	NA	NA	NA	NA
Pop379_Ind1	Burundi	A	NA	NA	NA	NA	NA	NA	Published in Ruttner 1988, Oberursel Collection, Germany	379-1-21.bmp	0.799265238682045	NA	NA	NA	NA
Pop380_Ind5	Burundi	A	NA	NA	NA	NA	NA	NA	Published in Ruttner 1988, Oberursel Collection, Germany	380-5-21.bmp	0.792120700238613	NA	NA	NA	NA
Pop180_Ind1	Kenya	A	NA	NA	NA	NA	NA	NA	Published in Ruttner 1988, Oberursel Collection, Germany	180-1-21.bmp	0.799365237605133	NA	NA	NA	NA
Pop861_Ind1	Kenya	A	NA	NA	NA	NA	NA	NA	Published in Ruttner 1988, Oberursel Collection, Germany	861-1-21.bmp	0.785963843466301	NA	NA	NA	NA
Pop160_Ind1	Rhodesia (Zimbabwe)	A	NA	NA	NA	NA	NA	NA	Published in Ruttner 1988, Oberursel Collection, Germany	160-1-21.bmp	0.787391520399011	NA	NA	NA	NA
Pop615_Ind1	South Africa	A	NA	NA	NA	NA	NA	NA	Published in Ruttner 1988, Oberursel Collection, Germany	615-1-25.bmp	0.805682092654387	NA	NA	NA	NA
Pop616_Ind1	South Africa	A	NA	NA	NA	NA	NA	NA	Published in Ruttner 1988, Oberursel Collection, Germany	616-1-25.bmp	0.792922230068292	NA	NA	NA	NA
Pop1272_Ind1	Tanzania	A	NA	NA	NA	NA	NA	NA	Published in Ruttner 1988, Oberursel Collection, Germany	1272-1-21.bmp	0.784083863712237	NA	NA	NA	NA
Pop1274_Ind1	Tanzania	A	NA	NA	NA	NA	NA	NA	Published in Ruttner 1988, Oberursel Collection, Germany	1274-1-21.bmp	0.782022347451643	NA	NA	NA	NA
Pop204_Ind1	Austria	C	NA	NA	NA	NA	NA	NA	Published in Ruttner 1988, Oberursel Collection, Germany	204-1-6.bmp	0.880405903321041	NA	NA	NA	NA
Pop674_Ind1	Austria	C	NA	NA	NA	NA	NA	NA	Published in Ruttner 1988, Oberursel Collection, Germany	674-1-6.bmp	0.873796743727375	NA	NA	NA	NA
Pop676_Ind1	Austria	C	NA	NA	NA	NA	NA	NA	Published in Ruttner 1988, Oberursel Collection, Germany	676-1-6.bmp	0.858684598781244	NA	NA	NA	NA
Pop679_Ind2	Austria	C	NA	NA	NA	NA	NA	NA	Published in Ruttner 1988, Oberursel Collection, Germany	679-2-6.bmp	0.86238763582546	NA	NA	NA	NA
Pop685_Ind3	Austria	C	NA	NA	NA	NA	NA	NA	Published in Ruttner 1988, Oberursel Collection, Germany	685-3-6.bmp	0.885481233279026	NA	NA	NA	NA
Pop252_Ind5	Hungary	C	NA	NA	NA	NA	NA	NA	Published in Ruttner 1988, Oberursel Collection, Germany	252-5-6.bmp	0.829272607833454	NA	NA	NA	NA
Pop258_Ind1	Hungary	C	NA	NA	NA	NA	NA	NA	Published in Ruttner 1988, Oberursel Collection, Germany	258-1-6.bmp	0.846761650259151	NA	NA	NA	NA
Pop120_Ind1	Italy	C	NA	NA	NA	NA	NA	NA	Published in Ruttner 1988, Oberursel Collection, Germany	120-1-9.bmp	0.835058699367853	NA	NA	NA	NA
Pop121_Ind5	Italy	C	NA	NA	NA	NA	NA	NA	Published in Ruttner 1988, Oberursel Collection, Germany	121-5-9.bmp	0.855875398264942	NA	NA	NA	NA
Pop262_Ind5	Italy	C	NA	NA	NA	NA	NA	NA	Published in Ruttner 1988, Oberursel Collection, Germany	262-5-9.bmp	0.852498511554491	NA	NA	NA	NA
Pop644_Ind3	Italy	C	NA	NA	NA	NA	NA	NA	Published in Ruttner 1988, Oberursel Collection, Germany	644-3-9.bmp	0.853166196671728	NA	NA	NA	NA
Pop914_Ind1	Italy	C	NA	NA	NA	NA	NA	NA	Published in Ruttner 1988, Oberursel Collection, Germany	914-1-9.bmp	0.825458802751355	NA	NA	NA	NA
Pop915_Ind1	Italy	C	NA	NA	NA	NA	NA	NA	Published in Ruttner 1988, Oberursel Collection, Germany	915-1-9.bmp	0.852164668995872	NA	NA	NA	NA
Pop917_Ind1	Italy	C	NA	NA	NA	NA	NA	NA	Published in Ruttner 1988, Oberursel Collection, Germany	917-1-9.bmp	0.843697067877731	NA	NA	NA	NA
Pop919_Ind1	Italy	C	NA	NA	NA	NA	NA	NA	Published in Ruttner 1988, Oberursel Collection, Germany	919-1-9.bmp	0.830463364240693	NA	NA	NA	NA
Pop920_Ind1	Italy	C	NA	NA	NA	NA	NA	NA	Published in Ruttner 1988, Oberursel Collection, Germany	920-1-9.bmp	0.824843424763118	NA	NA	NA	NA
Pop924_Ind1	Italy	C	NA	NA	NA	NA	NA	NA	Published in Ruttner 1988, Oberursel Collection, Germany	924-1-9.bmp	0.830266443284457	NA	NA	NA	NA
Pop925_Ind1	Italy	C	NA	NA	NA	NA	NA	NA	Published in Ruttner 1988, Oberursel Collection, Germany	925-1-9.bmp	0.854070802314437	NA	NA	NA	NA
Pop247_Ind5	Romania	C	NA	NA	NA	NA	NA	NA	Published in Ruttner 1988, Oberursel Collection, Germany	247-5-6.bmp	0.852861584567551	NA	NA	NA	NA
Pop256_Ind1	Romania	C	NA	NA	NA	NA	NA	NA	Published in Ruttner 1988, Oberursel Collection, Germany	256-1-6.bmp	0.839630957820454	NA	NA	NA	NA
Pop434_Ind5	Yugoslavia (Croatia)	C	NA	NA	NA	NA	NA	NA	Published in Ruttner 1988, Oberursel Collection, Germany	434-5-6.bmp	0.850720069168486	NA	NA	NA	NA
Pop220_Ind1	Yugoslavia (Serbia)	C	NA	NA	NA	NA	NA	NA	Published in Ruttner 1988, Oberursel Collection, Germany	220-1-6.bmp	0.850260074122279	NA	NA	NA	NA
Pop225_Ind1	Yugoslavia (Serbia)	C	NA	NA	NA	NA	NA	NA	Published in Ruttner 1988, Oberursel Collection, Germany	225-1-6.bmp	0.855436941448323	NA	NA	NA	NA
Pop227_Ind1	Yugoslavia (Serbia)	C	NA	NA	NA	NA	NA	NA	Published in Ruttner 1988, Oberursel Collection, Germany	227-1-6.bmp	0.841349400852606	NA	NA	NA	NA
Pop216_Ind1	Yugoslavia (Slovenia)	C	NA	NA	NA	NA	NA	NA	Published in Ruttner 1988, Oberursel Collection, Germany	216-1-6.bmp	0.855646169964324	NA	NA	NA	NA
Pop670_Ind1	Yugoslavia (Slovenia)	C	NA	NA	NA	NA	NA	NA	Published in Ruttner 1988, Oberursel Collection, Germany	670-1-6.bmp	0.836746373500593	NA	NA	NA	NA
Pop308_Ind1	Austria	M	NA	NA	NA	NA	NA	NA	Published in Ruttner 1988, Oberursel Collection, Germany	308-1-1.bmp	0.875429033841174	NA	NA	NA	NA
Pop1357_Ind1	England	M	NA	NA	NA	NA	NA	NA	Published in Ruttner 1988, Oberursel Collection, Germany	1357-1-1.bmp	0.843097074339199	NA	NA	NA	NA
Pop562_Ind5	England	M	NA	NA	NA	NA	NA	NA	Published in Ruttner 1988, Oberursel Collection, Germany	562-5-1.bmp	0.858564600073538	NA	NA	NA	NA
Pop563_Ind1	England	M	NA	NA	NA	NA	NA	NA	Published in Ruttner 1988, Oberursel Collection, Germany	563-1-1.bmp	0.829543374148278	NA	NA	NA	NA
Pop1794_Ind1	France	M	NA	NA	NA	NA	NA	NA	Published in Ruttner 1988, Oberursel Collection, Germany	1794-1-1.bmp	0.870439856801542	NA	NA	NA	NA
Pop401_Ind1	France	M	NA	NA	NA	NA	NA	NA	Published in Ruttner 1988, Oberursel Collection, Germany	401-1-1.bmp	0.840675561955487	NA	NA	NA	NA
Pop1448_Ind1	Norway	M	NA	NA	NA	NA	NA	NA	Published in Ruttner 1988, Oberursel Collection, Germany	1448-1-1.bmp	0.877584395244974	NA	NA	NA	NA
Pop397_Ind5	Norway	M	NA	NA	NA	NA	NA	NA	Published in Ruttner 1988, Oberursel Collection, Germany	397-5-1.bmp	0.862881476661021	NA	NA	NA	NA
Pop398_Ind5	Norway	M	NA	NA	NA	NA	NA	NA	Published in Ruttner 1988, Oberursel Collection, Germany	398-5-1.bmp	0.834434090709792	NA	NA	NA	NA
Pop399_Ind1	Norway	M	NA	NA	NA	NA	NA	NA	Published in Ruttner 1988, Oberursel Collection, Germany	399-1-1.bmp	0.867302967506504	NA	NA	NA	NA
Pop390_Ind1	Russia	M	NA	NA	NA	NA	NA	NA	Published in Ruttner 1988, Oberursel Collection, Germany	390-1-1.bmp	0.871669074333046	NA	NA	NA	NA
Pop392_Ind1	Russia	M	NA	NA	NA	NA	NA	NA	Published in Ruttner 1988, Oberursel Collection, Germany	392-1-1.bmp	0.849918539338807	NA	NA	NA	NA
Pop458_Ind5	Spain	M	NA	NA	NA	NA	NA	NA	Published in Ruttner 1988, Oberursel Collection, Germany	458-5-2.bmp	0.838163281318509	NA	NA	NA	NA
Pop468_Ind6	Spain	M	NA	NA	NA	NA	NA	NA	Published in Ruttner 1988, Oberursel Collection, Germany	468-6-2.bmp	0.8392309621281	NA	NA	NA	NA
